# Supplementary material for: Diethyl 3-amino-4-[(triphenyl­phosphor­anyl­idene)amino]thieno[2,3-b]thio­phene-2,5-dicarboxyl­ate
Source: Acta Crystallogr Sect E Struct Rep Online. 2008 Jun 7;64(Pt 7):o1180. doi: 10.1107/S1600536808015705 (PMC2961838; doi:10.1107/S1600536808015705)
Supplement: Supplementary file 1 [file e-64-o1180-sup1.cif]

##############################################################################
###                                                                        ###
###        Electronic paper (Acta Crystallographica Section E)             ###
###                                                                        ###
##############################################################################
#                                                                            #
# This CIF contains the data in a paper accepted for publication in Acta     #
# Crystallographica Section E. It conforms to the requirements of Notes      #
# for Authors for Section E, and has been peer reviewed under the auspices   #
# of the IUCr Commission on Journals.                                        #
#                                                                            #
# Full details of the Crystallographic Information File format               #
# are given in the paper "The Crystallographic Information File (CIF):       #
# a New Standard Archive File for Crystallography" by S. R. Hall, F. H.      #
# Allen and I. D. Brown [Acta Cryst. (1991), A47, 655-685].                  #
#                                                                            #
# The current version of the core CIF dictionary is obtainable from          #
# ftp://ftp.iucr.org/pub/cif_core.dic. The current version number is 2.4.    #
#                                                                            #
# Software is freely available for graphical display of the structure(s) in  #
# this CIF.  For information consult the CIF home page http://www.iucr.org/  #
# cif/home.html                                                              #
#                                                                            #
# This file may be used for bona fide research purposes within the           #
# scientific community so long as proper attribution is given to the journal # 
# article from which it was obtained.                                        #
#                                                                            #
##############################################################################
                                             
data_I
_audit_creation_method     SHELXL97
_chemical_name_systematic
;
Diethyl
3-amino-4-[(triphenylphosphoranylidene)amino]thieno[2,3-<i>b</i>]thiophene-
2,5-dicarboxylate
;
_chemical_name_common     ?
_chemical_formula_moiety     'C30 H27 N2 O4 P S2'
_chemical_formula_sum     'C30 H27 N2 O4 P S2'
_chemical_formula_iupac     'C30 H27 N2 O4 P S2'
_chemical_formula_weight     574.63
_chemical_melting_point     ?
_symmetry_cell_setting     triclinic
_symmetry_space_group_name_H-M     'P -1'
_symmetry_space_group_name_Hall     '-P 1'
loop_
    _symmetry_equiv_pos_as_xyz
    'x, y, z'
    '-x, -y, -z'
_cell_length_a     13.1260(9)
_cell_length_b     15.3616(10)
_cell_length_c     16.6497(11)
_cell_angle_alpha     68.1400(10)
_cell_angle_beta     71.0430(10)
_cell_angle_gamma     68.9690(10)
_cell_volume     2836.5(3)
_cell_formula_units_Z     4
_cell_measurement_reflns_used     2577
_cell_measurement_theta_min     2.28
_cell_measurement_theta_max     19.74
_cell_measurement_temperature     298(2)
_exptl_crystal_description     block
_exptl_crystal_colour     yellow
_exptl_crystal_size_max     0.20
_exptl_crystal_size_mid     0.10
_exptl_crystal_size_min     0.06
_exptl_crystal_density_diffrn     1.346
_exptl_crystal_density_meas     ?
_exptl_crystal_density_method     'not measured'
_exptl_crystal_F_000     1200
_exptl_absorpt_coefficient_mu     0.283
_exptl_absorpt_correction_type     multi-scan
_exptl_absorpt_process_details     '(SADABS; Bruker, 2001)'
_exptl_absorpt_correction_T_min     0.9456
_exptl_absorpt_correction_T_max     0.9832
_exptl_special_details
;
;
_diffrn_ambient_temperature     298(2)
_diffrn_radiation_type     MoK\a
_diffrn_radiation_wavelength     0.71073
_diffrn_radiation_source     'fine-focus sealed tube'
_diffrn_radiation_monochromator     graphite
_diffrn_measurement_device_type     'Bruker SMART 4K CCD area-detector'
_diffrn_measurement_method     '\f and \w'
_diffrn_detector_area_resol_mean     ?
_diffrn_reflns_number     20968
_diffrn_reflns_av_R_equivalents     0.0528
_diffrn_reflns_av_sigmaI/netI     0.0981
_diffrn_reflns_theta_min     1.48
_diffrn_reflns_theta_max     26.00
_diffrn_reflns_theta_full     26.00
_diffrn_measured_fraction_theta_max     0.986
_diffrn_measured_fraction_theta_full     0.986
_diffrn_reflns_limit_h_min     -15
_diffrn_reflns_limit_h_max     16
_diffrn_reflns_limit_k_min     -18
_diffrn_reflns_limit_k_max     18
_diffrn_reflns_limit_l_min     -14
_diffrn_reflns_limit_l_max     20
_diffrn_standards_number     ?
_diffrn_standards_interval_count     ?
_diffrn_standards_interval_time     ?
_diffrn_standards_decay_%     ?
_refine_special_details
;
Refinement of <i>F</i>^2^ against ALL reflections. The weighted <i>R</i>-factor
<i>wR</i> and goodness of fit <i>S</i> are based on <i>F</i>^2^, conventional
<i>R</i>-factors <i>R</i> are based on <i>F</i>, with <i>F</i> set to zero for
negative <i>F</i>^2^. The threshold expression of <i>F</i>^2^ >
\s(<i>F</i>^2^) is used only for calculating <i>R</i>-factors(gt) <i>etc</i>.
and is not relevant to the choice of reflections for refinement.
<i>R</i>-factors based on <i>F</i>^2^ are statistically about twice as large
as those based on <i>F</i>, and <i>R</i>- factors based on ALL data will be
even larger.
;
_reflns_number_total     10981
_reflns_number_gt     6314
_reflns_threshold_expression     I>2\s(I)
_refine_ls_structure_factor_coef     Fsqd
_refine_ls_matrix_type     full
_refine_ls_R_factor_all     0.1231
_refine_ls_R_factor_gt     0.0678
_refine_ls_wR_factor_gt     0.1365
_refine_ls_wR_factor_ref     0.1586
_refine_ls_goodness_of_fit_ref     0.963
_refine_ls_restrained_S_all     0.968
_refine_ls_number_reflns     10981
_refine_ls_number_parameters     727
_refine_ls_number_restraints     6
_refine_ls_hydrogen_treatment     constr
_refine_ls_weighting_scheme     calc
_refine_ls_weighting_details
               'calc w = 1/[\s^2^(Fo^2^)+(0.0624P)^2^] where P=(Fo^2^+2Fc^2^)/3'
_atom_sites_solution_hydrogens     geom
_atom_sites_solution_primary     direct
_atom_sites_solution_secondary     difmap
_refine_ls_shift/su_max     0.001
_refine_ls_shift/su_mean     0.000
_refine_diff_density_max     0.480
_refine_diff_density_min     -0.276
_refine_ls_extinction_method     none
_refine_ls_extinction_coef     ?
loop_
    _atom_type_symbol
    _atom_type_description
    _atom_type_scat_dispersion_real
    _atom_type_scat_dispersion_imag
    _atom_type_scat_source
    'C' 'C' 0.0033 0.0016
                         'International Tables Vol C Tables 4.2.6.8 and 6.1.1.4'
    'H' 'H' 0.0000 0.0000
                         'International Tables Vol C Tables 4.2.6.8 and 6.1.1.4'
    'N' 'N' 0.0061 0.0033
                         'International Tables Vol C Tables 4.2.6.8 and 6.1.1.4'
    'O' 'O' 0.0106 0.0060
                         'International Tables Vol C Tables 4.2.6.8 and 6.1.1.4'
    'P' 'P' 0.1023 0.0942
                         'International Tables Vol C Tables 4.2.6.8 and 6.1.1.4'
    'S' 'S' 0.1246 0.1234
                         'International Tables Vol C Tables 4.2.6.8 and 6.1.1.4'
_computing_data_collection     'SMART (Bruker, 2001)'
_computing_cell_refinement     'SAINT-Plus (Bruker, 2001)'
_computing_data_reduction     'SAINT-Plus (Bruker, 2001)'
_computing_structure_solution     'SHELXS97 (Sheldrick, 2008)'
_computing_structure_refinement     'SHELXL97 (Sheldrick, 2008)'
_computing_molecular_graphics     'PLATON (Spek, 2003)'
_computing_publication_material     'SHELXTL (Sheldrick, 2008)'
loop_
    _atom_site_type_symbol
    _atom_site_label
    _atom_site_fract_x
    _atom_site_fract_y
    _atom_site_fract_z
    _atom_site_U_iso_or_equiv
    _atom_site_adp_type
    _atom_site_calc_flag
    _atom_site_refinement_flags
    _atom_site_occupancy
    _atom_site_disorder_assembly
    _atom_site_disorder_group
    C C1 0.2610(3) 0.4257(3) 0.8472(2) 0.0461(9) Uani d . 1 . .
    C C2 0.2866(3) 0.4036(3) 0.9289(3) 0.0608(11) Uani d . 1 . .
    H H2 0.2896 0.4528 0.9471 0.073 Uiso calc R 1 . .
    C C3 0.3074(4) 0.3091(3) 0.9823(3) 0.0705(13) Uani d . 1 . .
    H H3 0.3214 0.2951 1.0378 0.085 Uiso calc R 1 . .
    C C4 0.3078(4) 0.2357(3) 0.9548(4) 0.0772(15) Uani d . 1 . .
    H H4 0.3238 0.1717 0.9909 0.093 Uiso calc R 1 . .
    C C5 0.2847(4) 0.2559(3) 0.8746(3) 0.0759(14) Uani d . 1 . .
    H H5 0.2846 0.2057 0.8562 0.091 Uiso calc R 1 . .
    C C6 0.2617(3) 0.3504(3) 0.8208(3) 0.0609(12) Uani d . 1 . .
    H H6 0.2465 0.3636 0.7660 0.073 Uiso calc R 1 . .
    C C7 0.1246(3) 0.6316(3) 0.8246(2) 0.0464(9) Uani d . 1 . .
    C C8 0.0934(3) 0.7258(3) 0.7712(3) 0.0639(12) Uani d . 1 . .
    H H8 0.1283 0.7422 0.7114 0.077 Uiso calc R 1 . .
    C C9 0.0103(4) 0.7958(3) 0.8068(3) 0.0803(15) Uani d . 1 . .
    H H9 -0.0104 0.8592 0.7705 0.096 Uiso calc R 1 . .
    C C10 -0.0415(4) 0.7735(3) 0.8939(4) 0.0783(14) Uani d . 1 . .
    H H10 -0.0966 0.8214 0.9173 0.094 Uiso calc R 1 . .
    C C11 -0.0122(4) 0.6801(4) 0.9473(3) 0.0740(14) Uani d . 1 . .
    H H11 -0.0475 0.6644 1.0071 0.089 Uiso calc R 1 . .
    C C12 0.0699(3) 0.6089(3) 0.9126(3) 0.0591(11) Uani d . 1 . .
    H H12 0.0883 0.5452 0.9488 0.071 Uiso calc R 1 . .
    C C13 0.3626(3) 0.5803(3) 0.7625(3) 0.0474(10) Uani d . 1 . .
    C C14 0.4623(3) 0.5437(3) 0.7082(3) 0.0580(11) Uani d . 1 . .
    H H14 0.4629 0.5054 0.6759 0.070 Uiso calc R 1 . .
    C C15 0.5600(4) 0.5627(3) 0.7009(4) 0.0758(14) Uani d . 1 . .
    H H15 0.6260 0.5372 0.6644 0.091 Uiso calc R 1 . .
    C C16 0.5595(5) 0.6190(4) 0.7476(4) 0.0951(18) Uani d . 1 . .
    H H16 0.6252 0.6328 0.7423 0.114 Uiso calc R 1 . .
    C C17 0.4628(5) 0.6557(4) 0.8025(4) 0.0954(17) Uani d . 1 . .
    H H17 0.4638 0.6931 0.8350 0.114 Uiso calc R 1 . .
    C C18 0.3640(4) 0.6374(3) 0.8099(3) 0.0712(13) Uani d . 1 . .
    H H18 0.2985 0.6633 0.8465 0.085 Uiso calc R 1 . .
    C C19 0.1617(3) 0.5670(2) 0.6309(2) 0.0390(9) Uani d . 1 . .
    C C20 0.0575(3) 0.5474(3) 0.6605(2) 0.0466(9) Uani d . 1 . .
    C C21 0.0036(3) 0.5049(3) 0.7492(3) 0.0523(10) Uani d . 1 . .
    C C22 -0.1442(4) 0.4291(4) 0.8356(3) 0.106(2) Uani d . 1 . .
    H H22A -0.2206 0.4370 0.8349 0.127 Uiso calc R 1 . .
    H H22B -0.1461 0.4526 0.8829 0.127 Uiso calc R 1 . .
    C C23 -0.0812(6) 0.3255(5) 0.8516(4) 0.156(3) Uani d . 1 . .
    H H23A -0.0794 0.3029 0.8044 0.233 Uiso calc R 1 . .
    H H23B -0.1171 0.2882 0.9070 0.233 Uiso calc R 1 . .
    H H23C -0.0062 0.3181 0.8535 0.233 Uiso calc R 1 . .
    C C24 0.1894(3) 0.5986(2) 0.5359(2) 0.0375(8) Uani d . 1 . .
    C C25 0.1080(3) 0.6043(2) 0.4975(2) 0.0460(9) Uani d . 1 . .
    C C26 0.2835(3) 0.6265(2) 0.4709(2) 0.0402(9) Uani d . 1 . .
    C C27 0.2694(3) 0.6522(2) 0.3857(2) 0.0429(9) Uani d . 1 . .
    N N2 0.3742(3) 0.6258(2) 0.4942(2) 0.0568(9) Uani d . 1 . .
    H H2A 0.3759 0.6025 0.5494 0.068 Uiso d R 1 . .
    H H2B 0.4255 0.6458 0.4504 0.068 Uiso d R 1 . .
    C C28 0.3516(3) 0.6807(3) 0.3064(3) 0.0508(10) Uani d . 1 . .
    C C29 0.3981(4) 0.7238(4) 0.1496(3) 0.0856(16) Uani d . 1 . .
    H H29A 0.3780 0.7941 0.1241 0.103 Uiso calc R 1 . .
    H H29B 0.4725 0.7034 0.1607 0.103 Uiso calc R 1 . .
    C C30 0.3979(5) 0.6781(4) 0.0880(3) 0.111(2) Uani d . 1 . .
    H H30A 0.4189 0.6086 0.1129 0.166 Uiso calc R 1 . .
    H H30B 0.4503 0.6963 0.0333 0.166 Uiso calc R 1 . .
    H H30C 0.3243 0.6989 0.0767 0.166 Uiso calc R 1 . .
    C C31 0.7449(3) 0.8334(3) 0.3607(3) 0.0460(9) Uani d . 1 . .
    C C32 0.6524(3) 0.8387(3) 0.3338(3) 0.0507(10) Uani d . 1 . .
    H H32 0.6151 0.8976 0.2995 0.061 Uiso calc R 1 . .
    C C33 0.6157(3) 0.7574(3) 0.3577(3) 0.0583(11) Uani d . 1 . .
    H H33 0.5528 0.7620 0.3404 0.070 Uiso calc R 1 . .
    C C34 0.6709(4) 0.6700(3) 0.4066(3) 0.0672(13) Uani d . 1 . .
    H H34 0.6462 0.6151 0.4216 0.081 Uiso calc R 1 . .
    C C35 0.7622(4) 0.6624(3) 0.4337(3) 0.0756(14) Uani d . 1 . .
    H H35 0.7987 0.6027 0.4677 0.091 Uiso calc R 1 . .
    C C36 0.8008(3) 0.7439(3) 0.4105(3) 0.0639(12) Uani d . 1 . .
    H H36 0.8635 0.7385 0.4283 0.077 Uiso calc R 1 . .
    C C37 0.8032(3) 0.9893(3) 0.2095(3) 0.0467(9) Uani d . 1 . .
    C C38 0.7843(4) 1.0884(3) 0.1696(3) 0.0755(14) Uani d . 1 . .
    H H38 0.7583 1.1301 0.2048 0.091 Uiso calc R 1 . .
    C C39 0.8030(5) 1.1264(4) 0.0797(3) 0.0946(17) Uani d . 1 . .
    H H39 0.7896 1.1935 0.0546 0.114 Uiso calc R 1 . .
    C C40 0.8409(4) 1.0675(5) 0.0260(3) 0.0891(16) Uani d . 1 . .
    H H40 0.8532 1.0939 -0.0353 0.107 Uiso calc R 1 . .
    C C41 0.8603(4) 0.9702(5) 0.0631(4) 0.0893(16) Uani d . 1 . .
    H H41 0.8871 0.9295 0.0268 0.107 Uiso calc R 1 . .
    C C42 0.8409(4) 0.9297(4) 0.1547(3) 0.0713(13) Uani d . 1 . .
    H H42 0.8532 0.8626 0.1792 0.086 Uiso calc R 1 . .
    C C43 0.6981(3) 1.0324(2) 0.3743(2) 0.0402(9) Uani d . 1 . .
    C C44 0.5824(3) 1.0483(3) 0.3927(3) 0.0601(11) Uani d . 1 . .
    H H44 0.5530 1.0056 0.3855 0.072 Uiso calc R 1 . .
    C C45 0.5117(4) 1.1272(3) 0.4216(3) 0.0675(13) Uani d . 1 . .
    H H45 0.4346 1.1377 0.4337 0.081 Uiso calc R 1 . .
    C C46 0.5541(4) 1.1899(3) 0.4326(3) 0.0674(13) Uani d . 1 . .
    H H46 0.5058 1.2433 0.4517 0.081 Uiso calc R 1 . .
    C C47 0.6676(4) 1.1749(3) 0.4157(3) 0.0595(11) Uani d . 1 . .
    H H47 0.6962 1.2175 0.4240 0.071 Uiso calc R 1 . .
    C C48 0.7390(3) 1.0968(3) 0.3864(2) 0.0509(10) Uani d . 1 . .
    H H48 0.8160 1.0871 0.3746 0.061 Uiso calc R 1 . .
    C C49 0.9839(3) 0.9001(2) 0.3903(2) 0.0395(9) Uani d . 1 . .
    C C50 0.9597(3) 0.8761(2) 0.4826(3) 0.0422(9) Uani d . 1 . .
    C C51 0.8587(3) 0.8594(3) 0.5433(3) 0.0538(11) Uani d . 1 A .
    C C52 0.7663(10) 0.8289(6) 0.7033(9) 0.081(4) Uani d PD 0.66(2) A 1
    H H52A 0.6978 0.8565 0.6817 0.097 Uiso calc PR 0.66(2) A 1
    H H52B 0.7626 0.8626 0.7436 0.097 Uiso calc PR 0.66(2) A 1
    C C53 0.7848(11) 0.7206(7) 0.7484(9) 0.106(5) Uani d PD 0.66(2) A 1
    H H53A 0.7859 0.6891 0.7078 0.159 Uiso calc PR 0.66(2) A 1
    H H53B 0.7253 0.7096 0.7996 0.159 Uiso calc PR 0.66(2) A 1
    H H53C 0.8550 0.6943 0.7662 0.159 Uiso calc PR 0.66(2) A 1
    C C52' 0.774(2) 0.788(3) 0.6825(9) 0.081(8) Uani d PD 0.34(2) A 2
    H H52C 0.7843 0.7311 0.6660 0.097 Uiso calc PR 0.34(2) A 2
    H H52D 0.7023 0.8332 0.6734 0.097 Uiso calc PR 0.34(2) A 2
    C C53' 0.781(2) 0.760(2) 0.7789(8) 0.112(9) Uani d PD 0.34(2) A 2
    H H53D 0.8497 0.7107 0.7882 0.167 Uiso calc PR 0.34(2) A 2
    H H53E 0.7188 0.7353 0.8170 0.167 Uiso calc PR 0.34(2) A 2
    H H53F 0.7791 0.8162 0.7925 0.167 Uiso calc PR 0.34(2) A 2
    C C54 1.0954(3) 0.9101(2) 0.3543(2) 0.0375(8) Uani d . 1 . .
    C C55 1.1516(3) 0.8942(2) 0.4175(2) 0.0400(9) Uani d . 1 . .
    C C56 1.1601(3) 0.9351(2) 0.2662(2) 0.0408(9) Uani d . 1 . .
    C C57 1.2648(3) 0.9386(2) 0.2658(2) 0.0446(9) Uani d . 1 . .
    N N4 1.1221(3) 0.9535(2) 0.1935(2) 0.0571(9) Uani d . 1 . .
    H H4A 1.0559 0.9473 0.2040 0.068 Uiso d R 1 . .
    H H4B 1.1662 0.9747 0.1446 0.068 Uiso d R 1 . .
    C C58 1.3466(3) 0.9665(3) 0.1870(3) 0.0515(10) Uani d . 1 . .
    C C59 1.5255(3) 1.0003(4) 0.1294(3) 0.0823(16) Uani d . 1 . .
    H H59A 1.5148 0.9979 0.0753 0.099 Uiso calc R 1 . .
    H H59B 1.5997 0.9596 0.1371 0.099 Uiso calc R 1 . .
    C C60 1.5155(5) 1.1006(4) 0.1224(5) 0.142(3) Uani d . 1 . .
    H H60A 1.4414 1.1403 0.1160 0.214 Uiso calc R 1 . .
    H H60B 1.5693 1.1252 0.0716 0.214 Uiso calc R 1 . .
    H H60C 1.5292 1.1022 0.1750 0.214 Uiso calc R 1 . .
    N N1 0.2389(2) 0.5576(2) 0.67443(19) 0.0448(8) Uani d . 1 . .
    O O1 0.0358(2) 0.4854(2) 0.81614(18) 0.0624(8) Uani d . 1 . .
    O O2 -0.0900(2) 0.4850(2) 0.75083(18) 0.0763(9) Uani d . 1 . .
    O O3 0.4411(2) 0.6868(2) 0.30673(18) 0.0635(8) Uani d . 1 . .
    O O4 0.3190(2) 0.6972(2) 0.23237(18) 0.0648(8) Uani d . 1 . .
    N N3 0.9225(2) 0.9157(2) 0.3315(2) 0.0482(8) Uani d . 1 . .
    O O5 0.7744(2) 0.8654(2) 0.52373(19) 0.0656(8) Uani d . 1 . .
    O O6 0.8661(2) 0.8356(2) 0.6283(2) 0.0808(10) Uani d D 1 . .
    O O7 1.3321(2) 0.9920(2) 0.1115(2) 0.0711(9) Uani d . 1 . .
    O O8 1.4417(2) 0.9638(2) 0.20472(18) 0.0662(8) Uani d . 1 . .
    P P1 0.23784(8) 0.54841(7) 0.77260(7) 0.0440(3) Uani d . 1 . .
    P P2 0.79766(8) 0.93793(7) 0.32758(7) 0.0426(3) Uani d . 1 . .
    S S1 -0.00477(8) 0.56927(8) 0.57338(7) 0.0555(3) Uani d . 1 . .
    S S2 0.14118(8) 0.64202(8) 0.38364(7) 0.0533(3) Uani d . 1 . .
    S S3 1.07321(8) 0.86553(7) 0.52315(6) 0.0502(3) Uani d . 1 . .
    S S4 1.28460(8) 0.90910(8) 0.37331(7) 0.0526(3) Uani d . 1 . .
loop_
    _atom_site_aniso_label
    _atom_site_aniso_U_11
    _atom_site_aniso_U_22
    _atom_site_aniso_U_33
    _atom_site_aniso_U_12
    _atom_site_aniso_U_13
    _atom_site_aniso_U_23
    C1 0.048(2) 0.048(2) 0.040(2) -0.0129(18) -0.0072(18) -0.0120(18)
    C2 0.067(3) 0.059(3) 0.054(3) -0.012(2) -0.018(2) -0.015(2)
    C3 0.075(3) 0.068(3) 0.050(3) -0.011(3) -0.016(2) -0.003(2)
    C4 0.064(3) 0.055(3) 0.084(4) -0.007(2) -0.016(3) 0.003(3)
    C5 0.089(4) 0.045(3) 0.091(4) -0.019(2) -0.017(3) -0.017(3)
    C6 0.068(3) 0.049(3) 0.063(3) -0.017(2) -0.009(2) -0.017(2)
    C7 0.050(2) 0.046(2) 0.046(2) -0.0141(18) -0.0124(19) -0.0133(18)
    C8 0.070(3) 0.053(3) 0.053(3) -0.008(2) -0.007(2) -0.012(2)
    C9 0.078(3) 0.050(3) 0.087(4) -0.003(2) -0.005(3) -0.017(3)
    C10 0.076(3) 0.063(3) 0.094(4) -0.014(3) 0.001(3) -0.042(3)
    C11 0.068(3) 0.087(4) 0.063(3) -0.020(3) 0.005(2) -0.036(3)
    C12 0.063(3) 0.057(3) 0.051(3) -0.009(2) -0.008(2) -0.019(2)
    C13 0.056(2) 0.044(2) 0.049(2) -0.0127(19) -0.023(2) -0.0117(19)
    C14 0.055(3) 0.049(2) 0.071(3) -0.011(2) -0.020(2) -0.017(2)
    C15 0.054(3) 0.070(3) 0.101(4) -0.020(2) -0.023(3) -0.014(3)
    C16 0.076(4) 0.102(4) 0.125(5) -0.045(3) -0.037(4) -0.019(4)
    C17 0.106(5) 0.111(4) 0.107(5) -0.052(4) -0.036(4) -0.041(4)
    C18 0.076(3) 0.075(3) 0.081(3) -0.022(3) -0.029(3) -0.032(3)
    C19 0.042(2) 0.0315(18) 0.048(2) -0.0106(16) -0.0103(18) -0.0157(16)
    C20 0.048(2) 0.050(2) 0.043(2) -0.0181(18) -0.0085(18) -0.0119(18)
    C21 0.046(2) 0.054(2) 0.056(3) -0.018(2) -0.008(2) -0.013(2)
    C22 0.088(4) 0.137(5) 0.084(4) -0.074(4) -0.026(3) 0.024(4)
    C23 0.197(8) 0.157(7) 0.116(6) -0.106(6) -0.051(5) 0.027(5)
    C24 0.039(2) 0.0314(18) 0.041(2) -0.0080(16) -0.0125(17) -0.0077(16)
    C25 0.041(2) 0.045(2) 0.048(2) -0.0110(17) -0.0105(18) -0.0098(18)
    C26 0.044(2) 0.0341(19) 0.047(2) -0.0090(16) -0.0127(18) -0.0153(17)
    C27 0.047(2) 0.044(2) 0.042(2) -0.0147(17) -0.0108(18) -0.0136(17)
    N2 0.056(2) 0.079(2) 0.044(2) -0.0329(18) -0.0101(16) -0.0139(17)
    C28 0.058(3) 0.055(2) 0.046(3) -0.021(2) -0.008(2) -0.019(2)
    C29 0.101(4) 0.119(4) 0.051(3) -0.069(3) 0.007(3) -0.022(3)
    C30 0.121(5) 0.157(6) 0.065(4) -0.082(4) 0.013(3) -0.031(4)
    C31 0.039(2) 0.047(2) 0.059(3) -0.0080(17) -0.0128(19) -0.0254(19)
    C32 0.047(2) 0.057(2) 0.059(3) -0.0169(19) -0.015(2) -0.022(2)
    C33 0.051(2) 0.072(3) 0.071(3) -0.024(2) -0.011(2) -0.036(2)
    C34 0.065(3) 0.054(3) 0.094(4) -0.023(2) -0.005(3) -0.038(3)
    C35 0.077(3) 0.043(3) 0.109(4) -0.005(2) -0.033(3) -0.025(3)
    C36 0.056(3) 0.048(2) 0.099(4) -0.006(2) -0.032(2) -0.028(2)
    C37 0.033(2) 0.064(3) 0.052(3) -0.0135(18) -0.0104(18) -0.025(2)
    C38 0.104(4) 0.073(3) 0.048(3) -0.022(3) -0.014(3) -0.020(2)
    C39 0.137(5) 0.089(4) 0.057(4) -0.035(4) -0.023(3) -0.015(3)
    C40 0.100(4) 0.116(5) 0.057(3) -0.047(4) -0.012(3) -0.019(3)
    C41 0.099(4) 0.121(5) 0.065(4) -0.042(4) 0.006(3) -0.054(3)
    C42 0.074(3) 0.084(3) 0.066(3) -0.026(3) -0.003(3) -0.039(3)
    C43 0.039(2) 0.047(2) 0.036(2) -0.0132(17) -0.0080(16) -0.0136(17)
    C44 0.049(3) 0.061(3) 0.069(3) -0.020(2) -0.006(2) -0.019(2)
    C45 0.045(3) 0.068(3) 0.074(3) -0.011(2) -0.002(2) -0.018(3)
    C46 0.078(3) 0.055(3) 0.055(3) -0.006(2) -0.005(2) -0.021(2)
    C47 0.074(3) 0.054(3) 0.062(3) -0.014(2) -0.019(2) -0.029(2)
    C48 0.053(2) 0.049(2) 0.057(3) -0.0088(19) -0.017(2) -0.024(2)
    C49 0.039(2) 0.0315(18) 0.052(3) -0.0061(16) -0.0138(18) -0.0168(17)
    C50 0.037(2) 0.039(2) 0.052(3) -0.0110(16) -0.0116(18) -0.0114(17)
    C51 0.047(3) 0.051(2) 0.058(3) -0.013(2) -0.012(2) -0.010(2)
    C52 0.079(6) 0.084(7) 0.064(8) -0.014(5) -0.003(6) -0.024(5)
    C53 0.116(8) 0.099(8) 0.114(12) -0.054(7) 0.004(8) -0.044(7)
    C52' 0.076(12) 0.12(2) 0.038(10) -0.050(16) 0.017(9) -0.013(12)
    C53' 0.139(18) 0.11(2) 0.087(15) -0.060(18) -0.008(14) -0.013(14)
    C54 0.039(2) 0.0356(19) 0.045(2) -0.0086(16) -0.0151(18) -0.0156(16)
    C55 0.0346(19) 0.041(2) 0.047(2) -0.0129(16) -0.0118(17) -0.0102(17)
    C56 0.041(2) 0.042(2) 0.044(2) -0.0057(17) -0.0170(18) -0.0161(17)
    C57 0.042(2) 0.048(2) 0.048(2) -0.0153(18) -0.0134(18) -0.0128(18)
    N4 0.0465(19) 0.082(2) 0.047(2) -0.0200(17) -0.0123(16) -0.0198(18)
    C58 0.051(2) 0.052(2) 0.048(3) -0.0124(19) -0.013(2) -0.011(2)
    C59 0.046(3) 0.122(4) 0.062(3) -0.034(3) -0.003(2) -0.005(3)
    C60 0.099(5) 0.097(5) 0.192(7) -0.051(4) -0.037(5) 0.030(4)
    N1 0.0485(18) 0.0506(18) 0.0420(19) -0.0201(15) -0.0104(15) -0.0138(15)
    O1 0.0661(19) 0.080(2) 0.0462(18) -0.0334(15) -0.0117(15) -0.0117(15)
    O2 0.0663(19) 0.108(2) 0.0554(19) -0.0536(18) -0.0124(15) 0.0029(17)
    O3 0.0550(18) 0.083(2) 0.065(2) -0.0353(16) -0.0010(15) -0.0294(16)
    O4 0.0712(19) 0.090(2) 0.0372(17) -0.0402(16) -0.0035(14) -0.0119(15)
    N3 0.0374(17) 0.063(2) 0.058(2) -0.0117(15) -0.0158(15) -0.0293(17)
    O5 0.0432(17) 0.077(2) 0.078(2) -0.0220(15) -0.0091(15) -0.0223(16)
    O6 0.0546(18) 0.111(3) 0.053(2) -0.0268(17) -0.0046(15) -0.0002(18)
    O7 0.0635(19) 0.094(2) 0.0507(19) -0.0274(16) -0.0103(15) -0.0122(17)
    O8 0.0489(17) 0.092(2) 0.0561(19) -0.0327(15) -0.0109(14) -0.0076(15)
    P1 0.0494(6) 0.0432(5) 0.0414(6) -0.0139(5) -0.0122(5) -0.0112(4)
    P2 0.0369(5) 0.0489(6) 0.0498(6) -0.0116(4) -0.0124(5) -0.0204(5)
    S1 0.0443(6) 0.0740(7) 0.0502(7) -0.0234(5) -0.0116(5) -0.0123(5)
    S2 0.0501(6) 0.0683(7) 0.0440(6) -0.0205(5) -0.0137(5) -0.0118(5)
    S3 0.0464(6) 0.0618(6) 0.0438(6) -0.0194(5) -0.0160(5) -0.0070(5)
    S4 0.0426(6) 0.0695(7) 0.0497(6) -0.0240(5) -0.0155(5) -0.0085(5)
_geom_special_details
;
All e.s.d.'s (except the e.s.d. in the dihedral angle between two l.s. planes)
are estimated using the full covariance matrix. The cell e.s.d.'s are taken
into account individually in the estimation of e.s.d.'s in distances, angles
and torsion angles; correlations between e.s.d.'s in cell parameters are only
used when they are defined by crystal symmetry. An approximate (isotropic)
treatment of cell e.s.d.'s is used for estimating e.s.d.'s involving l.s.
planes.
;
loop_
    _geom_bond_atom_site_label_1
    _geom_bond_atom_site_label_2
    _geom_bond_site_symmetry_2
    _geom_bond_distance
    _geom_bond_publ_flag
    C1 C6 . 1.379(5) ?
    C1 C2 . 1.396(5) ?
    C1 P1 . 1.811(4) ?
    C2 C3 . 1.372(5) ?
    C2 H2 . 0.9300 ?
    C3 C4 . 1.365(6) ?
    C3 H3 . 0.9300 ?
    C4 C5 . 1.364(6) ?
    C4 H4 . 0.9300 ?
    C5 C6 . 1.376(5) ?
    C5 H5 . 0.9300 ?
    C6 H6 . 0.9300 ?
    C7 C12 . 1.378(5) ?
    C7 C8 . 1.380(5) ?
    C7 P1 . 1.794(4) ?
    C8 C9 . 1.382(5) ?
    C8 H8 . 0.9300 ?
    C9 C10 . 1.356(6) ?
    C9 H9 . 0.9300 ?
    C10 C11 . 1.369(6) ?
    C10 H10 . 0.9300 ?
    C11 C12 . 1.383(5) ?
    C11 H11 . 0.9300 ?
    C12 H12 . 0.9300 ?
    C13 C14 . 1.388(5) ?
    C13 C18 . 1.389(5) ?
    C13 P1 . 1.812(4) ?
    C14 C15 . 1.374(6) ?
    C14 H14 . 0.9300 ?
    C15 C16 . 1.359(7) ?
    C15 H15 . 0.9300 ?
    C16 C17 . 1.371(7) ?
    C16 H16 . 0.9300 ?
    C17 C18 . 1.381(6) ?
    C17 H17 . 0.9300 ?
    C18 H18 . 0.9300 ?
    C19 N1 . 1.367(4) ?
    C19 C20 . 1.396(5) ?
    C19 C24 . 1.433(5) ?
    C20 C21 . 1.429(5) ?
    C20 S1 . 1.760(4) ?
    C21 O1 . 1.216(4) ?
    C21 O2 . 1.359(5) ?
    C22 O2 . 1.456(5) ?
    C22 C23 . 1.473(8) ?
    C22 H22A . 0.9700 ?
    C22 H22B . 0.9700 ?
    C23 H23A . 0.9600 ?
    C23 H23B . 0.9600 ?
    C23 H23C . 0.9600 ?
    C24 C25 . 1.376(5) ?
    C24 C26 . 1.431(5) ?
    C25 S1 . 1.711(4) ?
    C25 S2 . 1.716(4) ?
    C26 N2 . 1.362(4) ?
    C26 C27 . 1.380(5) ?
    C27 C28 . 1.443(5) ?
    C27 S2 . 1.757(4) ?
    N2 H2A . 0.8581 ?
    N2 H2B . 0.8612 ?
    C28 O3 . 1.213(4) ?
    C28 O4 . 1.342(4) ?
    C29 C30 . 1.445(6) ?
    C29 O4 . 1.449(5) ?
    C29 H29A . 0.9700 ?
    C29 H29B . 0.9700 ?
    C30 H30A . 0.9600 ?
    C30 H30B . 0.9600 ?
    C30 H30C . 0.9600 ?
    C31 C32 . 1.392(5) ?
    C31 C36 . 1.393(5) ?
    C31 P2 . 1.804(4) ?
    C32 C33 . 1.373(5) ?
    C32 H32 . 0.9300 ?
    C33 C34 . 1.365(5) ?
    C33 H33 . 0.9300 ?
    C34 C35 . 1.366(6) ?
    C34 H34 . 0.9300 ?
    C35 C36 . 1.393(6) ?
    C35 H35 . 0.9300 ?
    C36 H36 . 0.9300 ?
    C37 C38 . 1.380(5) ?
    C37 C42 . 1.385(5) ?
    C37 P2 . 1.812(4) ?
    C38 C39 . 1.362(6) ?
    C38 H38 . 0.9300 ?
    C39 C40 . 1.362(7) ?
    C39 H39 . 0.9300 ?
    C40 C41 . 1.350(7) ?
    C40 H40 . 0.9300 ?
    C41 C42 . 1.390(6) ?
    C41 H41 . 0.9300 ?
    C42 H42 . 0.9300 ?
    C43 C48 . 1.381(5) ?
    C43 C44 . 1.395(5) ?
    C43 P2 . 1.800(4) ?
    C44 C45 . 1.377(5) ?
    C44 H44 . 0.9300 ?
    C45 C46 . 1.361(6) ?
    C45 H45 . 0.9300 ?
    C46 C47 . 1.372(6) ?
    C46 H46 . 0.9300 ?
    C47 C48 . 1.373(5) ?
    C47 H47 . 0.9300 ?
    C48 H48 . 0.9300 ?
    C49 N3 . 1.365(4) ?
    C49 C50 . 1.393(5) ?
    C49 C54 . 1.432(5) ?
    C50 C51 . 1.423(5) ?
    C50 S3 . 1.761(4) ?
    C51 O5 . 1.216(4) ?
    C51 O6 . 1.349(5) ?
    C52 O6 . 1.492(7) ?
    C52 C53 . 1.513(8) ?
    C52 H52A . 0.9700 ?
    C52 H52B . 0.9700 ?
    C53 H53A . 0.9600 ?
    C53 H53B . 0.9600 ?
    C53 H53C . 0.9600 ?
    C52' O6 . 1.491(9) ?
    C52' C53' . 1.523(10) ?
    C52' H52C . 0.9700 ?
    C52' H52D . 0.9700 ?
    C53' H53D . 0.9600 ?
    C53' H53E . 0.9600 ?
    C53' H53F . 0.9600 ?
    C54 C55 . 1.376(5) ?
    C54 C56 . 1.424(5) ?
    C55 S3 . 1.709(4) ?
    C55 S4 . 1.722(3) ?
    C56 N4 . 1.352(4) ?
    C56 C57 . 1.392(5) ?
    C57 C58 . 1.433(5) ?
    C57 S4 . 1.759(4) ?
    N4 H4A . 0.8621 ?
    N4 H4B . 0.8573 ?
    C58 O7 . 1.225(4) ?
    C58 O8 . 1.357(5) ?
    C59 O8 . 1.455(5) ?
    C59 C60 . 1.462(7) ?
    C59 H59A . 0.9700 ?
    C59 H59B . 0.9700 ?
    C60 H60A . 0.9600 ?
    C60 H60B . 0.9600 ?
    C60 H60C . 0.9600 ?
    N1 P1 . 1.583(3) ?
    N3 P2 . 1.568(3) ?
loop_
    _geom_angle_atom_site_label_1
    _geom_angle_atom_site_label_2
    _geom_angle_atom_site_label_3
    _geom_angle_site_symmetry_1
    _geom_angle_site_symmetry_3
    _geom_angle
    _geom_angle_publ_flag
    C6 C1 C2 . . 118.4(4) ?
    C6 C1 P1 . . 119.7(3) ?
    C2 C1 P1 . . 121.7(3) ?
    C3 C2 C1 . . 120.0(4) ?
    C3 C2 H2 . . 120.0 ?
    C1 C2 H2 . . 120.0 ?
    C4 C3 C2 . . 120.5(5) ?
    C4 C3 H3 . . 119.7 ?
    C2 C3 H3 . . 119.7 ?
    C5 C4 C3 . . 120.1(4) ?
    C5 C4 H4 . . 119.9 ?
    C3 C4 H4 . . 119.9 ?
    C4 C5 C6 . . 120.1(5) ?
    C4 C5 H5 . . 120.0 ?
    C6 C5 H5 . . 120.0 ?
    C5 C6 C1 . . 120.8(4) ?
    C5 C6 H6 . . 119.6 ?
    C1 C6 H6 . . 119.6 ?
    C12 C7 C8 . . 118.9(4) ?
    C12 C7 P1 . . 125.1(3) ?
    C8 C7 P1 . . 116.0(3) ?
    C7 C8 C9 . . 119.9(4) ?
    C7 C8 H8 . . 120.1 ?
    C9 C8 H8 . . 120.1 ?
    C10 C9 C8 . . 121.0(4) ?
    C10 C9 H9 . . 119.5 ?
    C8 C9 H9 . . 119.5 ?
    C9 C10 C11 . . 119.7(4) ?
    C9 C10 H10 . . 120.2 ?
    C11 C10 H10 . . 120.2 ?
    C10 C11 C12 . . 120.1(4) ?
    C10 C11 H11 . . 120.0 ?
    C12 C11 H11 . . 120.0 ?
    C7 C12 C11 . . 120.5(4) ?
    C7 C12 H12 . . 119.8 ?
    C11 C12 H12 . . 119.8 ?
    C14 C13 C18 . . 118.0(4) ?
    C14 C13 P1 . . 119.4(3) ?
    C18 C13 P1 . . 122.5(3) ?
    C15 C14 C13 . . 121.6(4) ?
    C15 C14 H14 . . 119.2 ?
    C13 C14 H14 . . 119.2 ?
    C16 C15 C14 . . 119.4(5) ?
    C16 C15 H15 . . 120.3 ?
    C14 C15 H15 . . 120.3 ?
    C15 C16 C17 . . 120.5(5) ?
    C15 C16 H16 . . 119.7 ?
    C16 C17 C18 . . 120.5(5) ?
    C16 C17 H17 . . 119.8 ?
    C18 C17 H17 . . 119.8 ?
    C17 C18 C13 . . 119.9(5) ?
    C17 C18 H18 . . 120.0 ?
    C13 C18 H18 . . 120.0 ?
    N1 C19 C20 . . 132.6(3) ?
    N1 C19 C24 . . 117.7(3) ?
    C20 C19 C24 . . 109.7(3) ?
    C19 C20 C21 . . 128.2(4) ?
    C19 C20 S1 . . 113.1(3) ?
    C21 C20 S1 . . 118.4(3) ?
    O1 C21 O2 . . 122.3(4) ?
    O1 C21 C20 . . 126.3(4) ?
    O2 C21 C20 . . 111.3(4) ?
    O2 C22 C23 . . 109.0(5) ?
    O2 C22 H22A . . 109.9 ?
    C23 C22 H22A . . 109.9 ?
    O2 C22 H22B . . 109.9 ?
    C23 C22 H22B . . 109.9 ?
    H22A C22 H22B . . 108.3 ?
    C22 C23 H23A . . 109.5 ?
    C22 C23 H23B . . 109.5 ?
    H23A C23 H23B . . 109.5 ?
    C22 C23 H23C . . 109.5 ?
    H23A C23 H23C . . 109.5 ?
    H23B C23 H23C . . 109.5 ?
    C25 C24 C26 . . 112.0(3) ?
    C25 C24 C19 . . 113.9(3) ?
    C26 C24 C19 . . 134.2(3) ?
    C24 C25 S1 . . 113.1(3) ?
    C24 C25 S2 . . 113.9(3) ?
    S1 C25 S2 . . 133.0(2) ?
    N2 C26 C27 . . 126.4(3) ?
    N2 C26 C24 . . 121.9(3) ?
    C27 C26 C24 . . 111.7(3) ?
    C26 C27 C28 . . 124.4(3) ?
    C26 C27 S2 . . 112.5(3) ?
    C28 C27 S2 . . 123.1(3) ?
    C26 N2 H2A . . 117.3 ?
    C26 N2 H2B . . 115.0 ?
    H2A N2 H2B . . 127.6 ?
    O3 C28 O4 . . 123.9(4) ?
    O3 C28 C27 . . 123.9(4) ?
    O4 C28 C27 . . 112.2(4) ?
    C30 C29 O4 . . 110.2(4) ?
    C30 C29 H29A . . 109.6 ?
    O4 C29 H29A . . 109.6 ?
    C30 C29 H29B . . 109.6 ?
    O4 C29 H29B . . 109.6 ?
    H29A C29 H29B . . 108.1 ?
    C29 C30 H30A . . 109.5 ?
    C29 C30 H30B . . 109.5 ?
    H30A C30 H30B . . 109.5 ?
    C29 C30 H30C . . 109.5 ?
    H30A C30 H30C . . 109.5 ?
    H30B C30 H30C . . 109.5 ?
    C32 C31 C36 . . 118.7(4) ?
    C32 C31 P2 . . 121.5(3) ?
    C36 C31 P2 . . 119.6(3) ?
    C33 C32 C31 . . 120.5(4) ?
    C33 C32 H32 . . 119.7 ?
    C31 C32 H32 . . 119.7 ?
    C34 C33 C32 . . 120.3(4) ?
    C34 C33 H33 . . 119.8 ?
    C32 C33 H33 . . 119.8 ?
    C33 C34 C35 . . 120.5(4) ?
    C33 C34 H34 . . 119.7 ?
    C35 C34 H34 . . 119.7 ?
    C34 C35 C36 . . 120.1(4) ?
    C34 C35 H35 . . 119.9 ?
    C36 C35 H35 . . 119.9 ?
    C31 C36 C35 . . 119.7(4) ?
    C31 C36 H36 . . 120.1 ?
    C35 C36 H36 . . 120.1 ?
    C38 C37 C42 . . 117.4(4) ?
    C38 C37 P2 . . 121.1(3) ?
    C42 C37 P2 . . 120.9(3) ?
    C39 C38 C37 . . 121.5(4) ?
    C39 C38 H38 . . 119.3 ?
    C37 C38 H38 . . 119.3 ?
    C40 C39 C38 . . 120.9(5) ?
    C40 C39 H39 . . 119.6 ?
    C38 C39 H39 . . 119.6 ?
    C41 C40 C39 . . 119.0(5) ?
    C41 C40 H40 . . 120.5 ?
    C39 C40 H40 . . 120.5 ?
    C40 C41 C42 . . 121.2(5) ?
    C40 C41 H41 . . 119.4 ?
    C42 C41 H41 . . 119.4 ?
    C37 C42 C41 . . 120.0(4) ?
    C37 C42 H42 . . 120.0 ?
    C41 C42 H42 . . 120.0 ?
    C48 C43 C44 . . 118.5(4) ?
    C48 C43 P2 . . 117.6(3) ?
    C44 C43 P2 . . 123.8(3) ?
    C45 C44 C43 . . 120.1(4) ?
    C45 C44 H44 . . 120.0 ?
    C43 C44 H44 . . 120.0 ?
    C46 C45 C44 . . 120.3(4) ?
    C46 C45 H45 . . 119.8 ?
    C44 C45 H45 . . 119.8 ?
    C45 C46 C47 . . 120.4(4) ?
    C45 C46 H46 . . 119.8 ?
    C47 C46 H46 . . 119.8 ?
    C46 C47 C48 . . 119.9(4) ?
    C46 C47 H47 . . 120.1 ?
    C48 C47 H47 . . 120.1 ?
    C47 C48 C43 . . 120.8(4) ?
    C47 C48 H48 . . 119.6 ?
    C43 C48 H48 . . 119.6 ?
    N3 C49 C50 . . 132.5(3) ?
    N3 C49 C54 . . 117.2(3) ?
    C50 C49 C54 . . 110.3(3) ?
    C49 C50 C51 . . 128.1(4) ?
    C49 C50 S3 . . 112.4(3) ?
    C51 C50 S3 . . 119.6(3) ?
    O5 C51 O6 . . 122.4(4) ?
    O5 C51 C50 . . 125.8(4) ?
    O6 C51 C50 . . 111.7(4) ?
    O6 C52 C53 . . 103.9(6) ?
    O6 C52 H52A . . 111.0 ?
    C53 C52 H52A . . 111.0 ?
    O6 C52 H52B . . 111.0 ?
    C53 C52 H52B . . 111.0 ?
    H52A C52 H52B . . 109.0 ?
    O6 C52' C53' . . 106.4(9) ?
    O6 C52' H52C . . 110.4 ?
    C53' C52' H52C . . 110.4 ?
    O6 C52' H52D . . 110.4 ?
    C53' C52' H52D . . 110.4 ?
    H52C C52' H52D . . 108.6 ?
    C52' C53' H53D . . 109.5 ?
    C52' C53' H53E . . 109.5 ?
    H53D C53' H53E . . 109.5 ?
    C52' C53' H53F . . 109.5 ?
    H53D C53' H53F . . 109.5 ?
    H53E C53' H53F . . 109.5 ?
    C55 C54 C56 . . 112.9(3) ?
    C55 C54 C49 . . 113.9(3) ?
    C56 C54 C49 . . 133.3(3) ?
    C54 C55 S3 . . 112.7(3) ?
    C54 C55 S4 . . 113.4(3) ?
    S3 C55 S4 . . 133.8(2) ?
    N4 C56 C57 . . 125.6(3) ?
    N4 C56 C54 . . 123.2(3) ?
    C57 C56 C54 . . 111.2(3) ?
    C56 C57 C58 . . 124.3(4) ?
    C56 C57 S4 . . 112.5(3) ?
    C58 C57 S4 . . 123.1(3) ?
    C56 N4 H4A . . 115.3 ?
    C56 N4 H4B . . 113.5 ?
    H4A N4 H4B . . 130.9 ?
    O7 C58 O8 . . 123.2(4) ?
    O7 C58 C57 . . 124.1(4) ?
    O8 C58 C57 . . 112.7(4) ?
    O8 C59 C60 . . 109.7(4) ?
    O8 C59 H59A . . 109.7 ?
    C60 C59 H59A . . 109.7 ?
    O8 C59 H59B . . 109.7 ?
    C60 C59 H59B . . 109.7 ?
    H59A C59 H59B . . 108.2 ?
    C59 C60 H60A . . 109.5 ?
    C59 C60 H60B . . 109.5 ?
    H60A C60 H60B . . 109.5 ?
    C59 C60 H60C . . 109.5 ?
    H60A C60 H60C . . 109.5 ?
    H60B C60 H60C . . 109.5 ?
    C19 N1 P1 . . 135.7(3) ?
    C21 O2 C22 . . 116.8(3) ?
    C28 O4 C29 . . 115.9(3) ?
    C49 N3 P2 . . 139.8(3) ?
    C51 O6 C52' . . 105.2(7) ?
    C51 O6 C52 . . 121.7(8) ?
    C52' O6 C52 . . 30.3(9) ?
    C58 O8 C59 . . 116.8(3) ?
    N1 P1 C7 . . 116.42(16) ?
    N1 P1 C1 . . 115.43(17) ?
    C7 P1 C1 . . 111.13(17) ?
    N1 P1 C13 . . 104.62(17) ?
    C7 P1 C13 . . 105.05(18) ?
    C1 P1 C13 . . 102.30(17) ?
    N3 P2 C43 . . 116.30(17) ?
    N3 P2 C31 . . 116.02(16) ?
    C43 P2 C31 . . 111.32(16) ?
    N3 P2 C37 . . 102.20(16) ?
    C43 P2 C37 . . 104.06(16) ?
    C31 P2 C37 . . 104.99(18) ?
    C25 S1 C20 . . 90.27(18) ?
    C25 S2 C27 . . 89.98(18) ?
    C55 S3 C50 . . 90.79(17) ?
    C55 S4 C57 . . 89.99(17) ?
loop_
    _geom_torsion_atom_site_label_1
    _geom_torsion_atom_site_label_2
    _geom_torsion_atom_site_label_3
    _geom_torsion_atom_site_label_4
    _geom_torsion_site_symmetry_1
    _geom_torsion_site_symmetry_2
    _geom_torsion_site_symmetry_3
    _geom_torsion_site_symmetry_4
    _geom_torsion
    _geom_torsion_publ_flag
    C6 C1 C2 C3 . . . . -2.6(6) ?
    P1 C1 C2 C3 . . . . -177.7(3) ?
    C1 C2 C3 C4 . . . . 2.7(7) ?
    C2 C3 C4 C5 . . . . -1.6(7) ?
    C3 C4 C5 C6 . . . . 0.4(7) ?
    C4 C5 C6 C1 . . . . -0.4(7) ?
    C2 C1 C6 C5 . . . . 1.5(6) ?
    P1 C1 C6 C5 . . . . 176.7(3) ?
    C12 C7 C8 C9 . . . . 1.4(6) ?
    P1 C7 C8 C9 . . . . -177.1(4) ?
    C7 C8 C9 C10 . . . . 0.1(8) ?
    C8 C9 C10 C11 . . . . -0.8(8) ?
    C9 C10 C11 C12 . . . . 0.0(8) ?
    C8 C7 C12 C11 . . . . -2.2(6) ?
    P1 C7 C12 C11 . . . . 176.2(3) ?
    C10 C11 C12 C7 . . . . 1.5(7) ?
    C18 C13 C14 C15 . . . . 0.1(6) ?
    P1 C13 C14 C15 . . . . -177.5(3) ?
    C13 C14 C15 C16 . . . . -0.3(7) ?
    C14 C15 C16 C17 . . . . 0.9(8) ?
    C15 C16 C17 C18 . . . . -1.2(9) ?
    C16 C17 C18 C13 . . . . 1.0(8) ?
    C14 C13 C18 C17 . . . . -0.4(6) ?
    P1 C13 C18 C17 . . . . 177.1(4) ?
    N1 C19 C20 C21 . . . . -4.0(6) ?
    C24 C19 C20 C21 . . . . 172.9(4) ?
    N1 C19 C20 S1 . . . . -177.7(3) ?
    C24 C19 C20 S1 . . . . -0.8(4) ?
    C19 C20 C21 O1 . . . . 6.6(7) ?
    S1 C20 C21 O1 . . . . 180.0(3) ?
    C19 C20 C21 O2 . . . . -171.6(3) ?
    S1 C20 C21 O2 . . . . 1.8(4) ?
    N1 C19 C24 C25 . . . . 178.8(3) ?
    C20 C19 C24 C25 . . . . 1.4(4) ?
    N1 C19 C24 C26 . . . . -1.6(5) ?
    C20 C19 C24 C26 . . . . -179.0(3) ?
    C26 C24 C25 S1 . . . . 178.9(2) ?
    C19 C24 C25 S1 . . . . -1.4(4) ?
    C26 C24 C25 S2 . . . . 0.3(4) ?
    C19 C24 C25 S2 . . . . -179.9(2) ?
    C25 C24 C26 N2 . . . . -179.6(3) ?
    C19 C24 C26 N2 . . . . 0.8(6) ?
    C25 C24 C26 C27 . . . . 0.0(4) ?
    C19 C24 C26 C27 . . . . -179.6(3) ?
    N2 C26 C27 C28 . . . . 1.5(6) ?
    C24 C26 C27 C28 . . . . -178.0(3) ?
    N2 C26 C27 S2 . . . . 179.2(3) ?
    C24 C26 C27 S2 . . . . -0.3(4) ?
    C26 C27 C28 O3 . . . . -1.5(6) ?
    S2 C27 C28 O3 . . . . -178.9(3) ?
    C26 C27 C28 O4 . . . . 176.9(3) ?
    S2 C27 C28 O4 . . . . -0.6(5) ?
    C36 C31 C32 C33 . . . . 1.3(6) ?
    P2 C31 C32 C33 . . . . 178.1(3) ?
    C31 C32 C33 C34 . . . . -1.3(6) ?
    C32 C33 C34 C35 . . . . 1.1(7) ?
    C33 C34 C35 C36 . . . . -0.9(7) ?
    C32 C31 C36 C35 . . . . -1.1(6) ?
    P2 C31 C36 C35 . . . . -177.9(3) ?
    C34 C35 C36 C31 . . . . 0.9(7) ?
    C42 C37 C38 C39 . . . . -0.6(7) ?
    P2 C37 C38 C39 . . . . 171.0(4) ?
    C37 C38 C39 C40 . . . . 0.1(8) ?
    C38 C39 C40 C41 . . . . -0.2(9) ?
    C39 C40 C41 C42 . . . . 0.9(9) ?
    C38 C37 C42 C41 . . . . 1.2(6) ?
    P2 C37 C42 C41 . . . . -170.5(4) ?
    C40 C41 C42 C37 . . . . -1.4(8) ?
    C48 C43 C44 C45 . . . . 0.5(6) ?
    P2 C43 C44 C45 . . . . -174.6(3) ?
    C43 C44 C45 C46 . . . . -0.2(6) ?
    C44 C45 C46 C47 . . . . -0.5(7) ?
    C45 C46 C47 C48 . . . . 0.8(6) ?
    C46 C47 C48 C43 . . . . -0.5(6) ?
    C44 C43 C48 C47 . . . . -0.2(6) ?
    P2 C43 C48 C47 . . . . 175.3(3) ?
    N3 C49 C50 C51 . . . . 0.9(6) ?
    C54 C49 C50 C51 . . . . -179.7(3) ?
    N3 C49 C50 S3 . . . . -179.8(3) ?
    C54 C49 C50 S3 . . . . -0.4(4) ?
    C49 C50 C51 O5 . . . . -1.6(6) ?
    S3 C50 C51 O5 . . . . 179.1(3) ?
    C49 C50 C51 O6 . . . . 178.7(3) ?
    S3 C50 C51 O6 . . . . -0.6(4) ?
    N3 C49 C54 C55 . . . . 179.4(3) ?
    C50 C49 C54 C55 . . . . -0.1(4) ?
    N3 C49 C54 C56 . . . . 0.9(5) ?
    C50 C49 C54 C56 . . . . -178.5(3) ?
    C56 C54 C55 S3 . . . . 179.3(2) ?
    C49 C54 C55 S3 . . . . 0.5(4) ?
    C56 C54 C55 S4 . . . . 0.2(4) ?
    C49 C54 C55 S4 . . . . -178.6(2) ?
    C55 C54 C56 N4 . . . . 179.7(3) ?
    C49 C54 C56 N4 . . . . -1.8(6) ?
    C55 C54 C56 C57 . . . . -0.8(4) ?
    C49 C54 C56 C57 . . . . 177.7(3) ?
    N4 C56 C57 C58 . . . . 2.7(6) ?
    C54 C56 C57 C58 . . . . -176.7(3) ?
    N4 C56 C57 S4 . . . . -179.5(3) ?
    C54 C56 C57 S4 . . . . 1.1(4) ?
    C56 C57 C58 O7 . . . . 1.5(6) ?
    S4 C57 C58 O7 . . . . -176.1(3) ?
    C56 C57 C58 O8 . . . . -180.0(3) ?
    S4 C57 C58 O8 . . . . 2.4(5) ?
    C20 C19 N1 P1 . . . . -19.4(6) ?
    C24 C19 N1 P1 . . . . 163.9(3) ?
    O1 C21 O2 C22 . . . . -6.6(6) ?
    C20 C21 O2 C22 . . . . 171.7(4) ?
    C23 C22 O2 C21 . . . . -78.1(6) ?
    O3 C28 O4 C29 . . . . -0.1(6) ?
    C27 C28 O4 C29 . . . . -178.5(3) ?
    C30 C29 O4 C28 . . . . 141.1(4) ?
    C50 C49 N3 P2 . . . . 17.1(7) ?
    C54 C49 N3 P2 . . . . -162.3(3) ?
    O5 C51 O6 C52' . . . . 19.1(18) ?
    C50 C51 O6 C52' . . . . -161.2(17) ?
    O5 C51 O6 C52 . . . . -8.9(7) ?
    C50 C51 O6 C52 . . . . 170.9(5) ?
    C53' C52' O6 C51 . . . . 180(3) ?
    C53' C52' O6 C52 . . . . -52.4(19) ?
    C53 C52 O6 C51 . . . . 107.4(14) ?
    C53 C52 O6 C52' . . . . 44(2) ?
    O7 C58 O8 C59 . . . . 4.6(6) ?
    C57 C58 O8 C59 . . . . -174.0(3) ?
    C60 C59 O8 C58 . . . . 98.3(5) ?
    C19 N1 P1 C7 . . . . -45.8(4) ?
    C19 N1 P1 C1 . . . . 87.2(4) ?
    C19 N1 P1 C13 . . . . -161.2(3) ?
    C12 C7 P1 N1 . . . . 141.8(3) ?
    C8 C7 P1 N1 . . . . -39.8(4) ?
    C12 C7 P1 C1 . . . . 6.9(4) ?
    C8 C7 P1 C1 . . . . -174.7(3) ?
    C12 C7 P1 C13 . . . . -103.0(4) ?
    C8 C7 P1 C13 . . . . 75.4(3) ?
    C6 C1 P1 N1 . . . . -9.4(4) ?
    C2 C1 P1 N1 . . . . 165.7(3) ?
    C6 C1 P1 C7 . . . . 126.0(3) ?
    C2 C1 P1 C7 . . . . -58.9(4) ?
    C6 C1 P1 C13 . . . . -122.3(3) ?
    C2 C1 P1 C13 . . . . 52.8(3) ?
    C14 C13 P1 N1 . . . . -43.2(3) ?
    C18 C13 P1 N1 . . . . 139.3(3) ?
    C14 C13 P1 C7 . . . . -166.4(3) ?
    C18 C13 P1 C7 . . . . 16.2(4) ?
    C14 C13 P1 C1 . . . . 77.5(3) ?
    C18 C13 P1 C1 . . . . -100.0(4) ?
    C49 N3 P2 C43 . . . . 46.9(4) ?
    C49 N3 P2 C31 . . . . -87.0(4) ?
    C49 N3 P2 C37 . . . . 159.5(4) ?
    C48 C43 P2 N3 . . . . 18.3(3) ?
    C44 C43 P2 N3 . . . . -166.5(3) ?
    C48 C43 P2 C31 . . . . 154.2(3) ?
    C44 C43 P2 C31 . . . . -30.6(4) ?
    C48 C43 P2 C37 . . . . -93.2(3) ?
    C44 C43 P2 C37 . . . . 82.0(3) ?
    C32 C31 P2 N3 . . . . -158.5(3) ?
    C36 C31 P2 N3 . . . . 18.2(4) ?
    C32 C31 P2 C43 . . . . 65.4(4) ?
    C36 C31 P2 C43 . . . . -117.8(3) ?
    C32 C31 P2 C37 . . . . -46.6(3) ?
    C36 C31 P2 C37 . . . . 130.2(3) ?
    C38 C37 P2 N3 . . . . -91.4(3) ?
    C42 C37 P2 N3 . . . . 79.9(3) ?
    C38 C37 P2 C43 . . . . 30.0(4) ?
    C42 C37 P2 C43 . . . . -158.6(3) ?
    C38 C37 P2 C31 . . . . 147.0(3) ?
    C42 C37 P2 C31 . . . . -41.6(4) ?
    C24 C25 S1 C20 . . . . 0.7(3) ?
    S2 C25 S1 C20 . . . . 178.9(3) ?
    C19 C20 S1 C25 . . . . 0.1(3) ?
    C21 C20 S1 C25 . . . . -174.3(3) ?
    C24 C25 S2 C27 . . . . -0.5(3) ?
    S1 C25 S2 C27 . . . . -178.6(3) ?
    C26 C27 S2 C25 . . . . 0.5(3) ?
    C28 C27 S2 C25 . . . . 178.2(3) ?
    C54 C55 S3 C50 . . . . -0.6(3) ?
    S4 C55 S3 C50 . . . . 178.3(3) ?
    C49 C50 S3 C55 . . . . 0.6(3) ?
    C51 C50 S3 C55 . . . . 180.0(3) ?
    C54 C55 S4 C57 . . . . 0.4(3) ?
    S3 C55 S4 C57 . . . . -178.6(3) ?
    C56 C57 S4 C55 . . . . -0.8(3) ?
    C58 C57 S4 C55 . . . . 177.0(3) ?
loop_
    _geom_hbond_atom_site_label_D
    _geom_hbond_atom_site_label_H
    _geom_hbond_atom_site_label_A
    _geom_hbond_site_symmetry_A
    _geom_hbond_distance_DH
    _geom_hbond_distance_HA
    _geom_hbond_distance_DA
    _geom_hbond_angle_DHA
    C33 H33 O3 . 0.93 2.46 3.298(5) 150.6
    N4 H4B O7 . 0.86 2.16 2.817(4) 133.7
    N4 H4A N3 . 0.86 2.29 2.945(4) 133.0
    N2 H2B O3 . 0.86 2.19 2.832(4) 130.8
    N2 H2A N1 . 0.86 2.33 2.965(4) 131.0
data_global
_journal_date_recd_electronic     2008-05-12
_journal_date_accepted     2008-05-25
_journal_name_full     'Acta Crystallographica, Section E'
_journal_year     2008
_journal_volume     64
_journal_issue      7
_journal_page_first     o1180
_journal_page_last     o1180
_journal_paper_category     QO
_journal_coeditor_code     BT2711
_publ_contact_author_name     'Ming-Guo Liu'
_publ_contact_author_address
;
Hubei Key Laboratory of Natural Products Research and Development
China Three Gorges University
Yichang 443002
People's Republic of Chian
;
_publ_contact_author_email     mgliu0427@yahoo.com.cn
_publ_contact_author_fax     ?
_publ_contact_author_phone     ?
_publ_section_title
;\
Diethyl
3-amino-4-[(triphenylphosphoranylidene)amino]thieno[2,3-<i>b</i>]thiophene-2,\
5-dicarboxylate
;
loop_
    _publ_author_name
    _publ_author_address
    'Xiang Wang'
;
Department of Chemistry
Kaili College
Kaili 556000,
People's Republic of China
;
    'Yan Li'
;
Department of Chemistry and Life Science
Xianning College
Xianning 437000
People's Republic of China
;
    'Ming-Guo Liu'
;
Hubei Key Laboratory of Natural Products Research and Development
China Three Gorges University
Yichang 443002
People's Republic of China
;
