# Supplementary material for: Diethyl 3-amino-4-[(triphenyl­phosphor­anyl­idene)amino]thieno[2,3-b]thio­phene-2,5-dicarboxyl­ate
Source: Acta Crystallogr Sect E Struct Rep Online. 2008 Jun 7;64(Pt 7):o1180. doi: 10.1107/S1600536808015705 (PMC2961838; doi:10.1107/S1600536808015705)
Supplement: Supplementary file 2 [file e-64-o1180-Isup2.hkl]

# 
# h,k,l, Fc-squared, Fo-squared, sigma(Fo-squared) and status flag 
# 
data_I
_shelx_title ' 070411am in P-1' 
_shelx_refln_list_code          4 
_shelx_F_calc_maximum      362.78 
_exptl_crystal_F_000      1200.00 
_reflns_d_resolution_high  0.8107 
 
loop_ 
 _symmetry_equiv_pos_as_xyz 
 'x, y, z' 
 '-x, -y, -z' 
 
_cell_length_a    13.1260 
_cell_length_b    15.3616 
_cell_length_c    16.6497 
_cell_angle_alpha  68.140 
_cell_angle_beta   71.043 
_cell_angle_gamma  68.969 
 
_shelx_F_squared_multiplier     1.000 
 
loop_ 
 _refln_index_h 
 _refln_index_k 
 _refln_index_l 
 _refln_F_squared_calc 
 _refln_F_squared_meas 
 _refln_F_squared_sigma 
 _refln_observed_status 
   1   0   0     8911.36     9377.49    168.21 o 
   2   0   0     8641.75     9361.43    172.30 o 
   3   0   0       20.54       24.31      5.43 o 
   4   0   0     1367.87     1406.62     42.43 o 
   5   0   0      188.75      245.23     20.53 o 
   6   0   0        0.17       14.27      7.61 o 
   7   0   0      733.61      733.70     35.80 o 
   8   0   0      160.77      155.43     21.17 o 
   9   0   0      305.52      365.52     33.67 o 
  10   0   0       54.71       78.22     26.36 o 
  11   0   0      132.20      116.98     87.72 o 
  12   0   0        1.55       25.00     31.01 o 
  13   0   0       80.25       82.55     31.75 o 
  14   0   0      315.20      349.88     58.49 o 
 -14   1   0       20.68        2.22     27.67 o 
 -13   1   0       48.51       69.14     34.62 o 
 -12   1   0       35.88       31.66     22.61 o 
 -11   1   0       65.98      101.14     29.39 o 
 -10   1   0      918.39      955.79     79.84 o 
  -9   1   0      210.08      218.40     36.61 o 
  -8   1   0     1295.45     1262.67     70.64 o 
  -7   1   0       95.61       76.54     14.56 o 
  -6   1   0     2578.98     2575.22     72.69 o 
  -5   1   0      180.06      178.64     17.46 o 
  -4   1   0      478.00      514.98     23.00 o 
  -3   1   0    31605.18    31770.68    560.91 o 
  -2   1   0     2855.42     2598.44     72.19 o 
  -1   1   0     4950.28     5157.90    119.20 o 
   0   1   0      620.60      432.65     77.22 o 
   1   1   0      651.10      632.47     15.86 o 
   2   1   0     3264.26     3270.63     83.58 o 
   3   1   0     1213.31     1207.92     35.18 o 
   4   1   0      496.02      548.57     24.36 o 
   5   1   0     2099.30     2178.45     62.20 o 
   6   1   0      723.07      887.78     49.73 o 
   7   1   0      788.28      692.51     35.42 o 
   8   1   0     2097.61     2120.70     71.96 o 
   9   1   0      330.06      376.44     51.80 o 
  10   1   0       57.03       70.94     17.40 o 
  11   1   0      220.27      199.95     38.58 o 
  12   1   0      152.03      222.79     42.20 o 
  13   1   0      269.39      283.98     48.78 o 
  14   1   0       53.20       98.83     43.48 o 
 -14   2   0        1.16       35.92     24.19 o 
 -13   2   0       31.71       46.69     27.77 o 
 -12   2   0        4.87       23.79     29.85 o 
 -11   2   0      163.60      163.92     36.80 o 
 -10   2   0      343.74      305.11     80.70 o 
  -9   2   0      854.15      878.98     49.52 o 
  -8   2   0       88.53       52.90     35.78 o 
  -7   2   0       95.93      126.24     16.75 o 
  -6   2   0     1036.28     1026.86     39.69 o 
  -5   2   0      700.24      665.08     28.14 o 
  -4   2   0       14.60        6.22      5.47 o 
  -3   2   0        0.51       12.91      6.10 o 
  -2   2   0     4600.10     4706.40     94.48 o 
  -1   2   0    16360.78    17613.20    313.58 o 
   0   2   0    10853.44    12657.12    226.24 o 
   1   2   0       30.49       40.49      5.37 o 
   2   2   0     3226.27     3469.44     73.36 o 
   3   2   0    15057.35    15389.92    345.35 o 
   4   2   0     5505.01     5599.12    129.70 o 
   5   2   0     5230.29     5061.67    145.90 o 
   6   2   0      907.55     1016.38     41.53 o 
   7   2   0      557.75      548.54     34.41 o 
   8   2   0      372.13      408.63     34.08 o 
   9   2   0      441.33      426.56     39.19 o 
  10   2   0      375.82      359.65     36.19 o 
  11   2   0       69.82       73.58     18.98 o 
  12   2   0      196.02      203.65     57.11 o 
  13   2   0       79.99      107.69     45.66 o 
  14   2   0       52.85       38.71     29.58 o 
  15   2   0       49.62       90.51     34.76 o 
 -13   3   0       43.92       16.52     37.83 o 
 -12   3   0        3.00        3.62     23.24 o 
 -11   3   0       89.02       62.39     27.39 o 
 -10   3   0      474.41      510.89     62.49 o 
  -9   3   0       42.95       52.85     16.41 o 
  -8   3   0      359.59      368.67     68.43 o 
  -7   3   0     1439.25     1461.82    236.91 o 
  -6   3   0     2320.77     2356.01     77.49 o 
  -5   3   0       83.53       85.31     11.20 o 
  -4   3   0     4856.73     5161.17    111.34 o 
  -3   3   0       38.65       56.97      8.67 o 
  -2   3   0     6301.45     6541.06    171.38 o 
  -1   3   0    63822.20    64280.57   1111.24 o 
   0   3   0     3983.09     3359.73     70.28 o 
   1   3   0     3710.37     3528.04     89.91 o 
   2   3   0      213.66      174.01     12.25 o 
   3   3   0      657.64      691.21     23.20 o 
   4   3   0     3574.32     3915.25    112.80 o 
   5   3   0      517.80      617.15     88.67 o 
   6   3   0       51.29       61.65     14.69 o 
   7   3   0       78.43      108.76     21.39 o 
   8   3   0       40.36       35.54     27.94 o 
   9   3   0      298.46      281.39     56.43 o 
  10   3   0      349.93      317.75     41.78 o 
  11   3   0       34.95       47.41     20.55 o 
  12   3   0      727.39      783.43     69.69 o 
  13   3   0      325.84      467.00     88.74 o 
  14   3   0        3.57       62.84     40.62 o 
  15   3   0       30.28       11.72     25.35 o 
 -13   4   0        3.07       22.66     39.60 o 
 -12   4   0       68.54      118.37     32.91 o 
 -11   4   0        0.27        0.00     18.43 o 
 -10   4   0      128.67       80.31     29.69 o 
  -9   4   0       32.82       46.43     16.97 o 
  -8   4   0     1957.30     1985.24     83.54 o 
  -7   4   0        0.69        0.00     15.47 o 
  -6   4   0     4130.72     3928.24    174.55 o 
  -5   4   0     1028.61      986.97     34.68 o 
  -4   4   0       19.45        9.68      9.63 o 
  -3   4   0        3.49        0.00      6.89 o 
  -2   4   0     6587.96     6380.64    128.49 o 
  -1   4   0     5469.39     5839.20    118.05 o 
   0   4   0    13349.43    13518.47    248.79 o 
   1   4   0       31.76       32.51      6.34 o 
   2   4   0     1099.24     1142.29     35.02 o 
   3   4   0     5723.68     5403.84    111.91 o 
   4   4   0      992.08     1050.52     33.46 o 
   5   4   0      792.26      940.33     48.01 o 
   6   4   0     3499.34     3726.55    120.27 o 
   7   4   0      340.75      412.71     41.32 o 
   8   4   0      238.68      232.30     32.33 o 
   9   4   0     1451.87     1412.43     75.28 o 
  10   4   0      285.68      219.61     35.76 o 
  11   4   0       31.60       74.73     24.96 o 
  12   4   0      178.64      205.93     36.95 o 
  13   4   0       76.50       66.74     27.53 o 
  14   4   0      335.72      321.29     72.11 o 
  15   4   0        0.97        0.14     28.76 o 
 -12   5   0        1.69        0.00     19.95 o 
 -11   5   0      171.51      209.84     43.37 o 
 -10   5   0      217.79      209.58     43.21 o 
  -9   5   0       83.24       71.25     18.22 o 
  -8   5   0      124.79       99.87     20.58 o 
  -7   5   0      579.73      548.11     43.57 o 
  -6   5   0      529.80      545.53     78.45 o 
  -5   5   0        6.45        2.36     20.31 o 
  -4   5   0      333.89      457.86     44.64 o 
  -3   5   0     1006.52      885.86     29.28 o 
  -2   5   0        7.47        4.09      4.33 o 
  -1   5   0     3183.25     3457.10     79.87 o 
   0   5   0     2132.57     1965.33     45.98 o 
   1   5   0      177.47      187.86     16.47 o 
   2   5   0      282.94      366.58     21.61 o 
   3   5   0     1491.54     1383.90     51.58 o 
   4   5   0     1092.12     1104.73     37.90 o 
   5   5   0     1609.32     1653.28     48.57 o 
   6   5   0       36.74       54.04     14.92 o 
   7   5   0      207.65      182.27     28.73 o 
   8   5   0      208.83      212.36     31.13 o 
   9   5   0     1744.68     1562.90     80.74 o 
  10   5   0       65.89      110.81     49.69 o 
  11   5   0      421.77      455.23     71.63 o 
  12   5   0       52.18      105.41     29.81 o 
  13   5   0       87.63       88.77     29.39 o 
  14   5   0        5.74        0.95     27.94 o 
  15   5   0        4.56        0.00     25.49 o 
 -12   6   0       21.72       61.08     28.01 o 
 -11   6   0      244.53      205.65     43.62 o 
 -10   6   0      681.38      694.83    108.10 o 
  -9   6   0        0.25       14.90     16.09 o 
  -8   6   0      289.79      241.71     31.26 o 
  -7   6   0      100.93      150.02     31.94 o 
  -6   6   0      587.15      603.78     45.16 o 
  -5   6   0      195.03      191.58     30.31 o 
  -4   6   0      604.76      613.14     45.74 o 
  -3   6   0       34.31       32.39      6.69 o 
  -2   6   0     1711.27     1843.02     65.23 o 
  -1   6   0      709.11      792.83     27.90 o 
   0   6   0      633.93      731.42     26.20 o 
   1   6   0     1884.52     1859.02     46.46 o 
   2   6   0      203.67      159.68     27.33 o 
   3   6   0     2321.94     2309.15     70.40 o 
   4   6   0      551.11      400.38     27.99 o 
   5   6   0     5074.62     5267.99    119.35 o 
   6   6   0      176.12      219.98     21.33 o 
   7   6   0       64.34       52.40     16.08 o 
   8   6   0      848.08      838.09     56.23 o 
   9   6   0     2314.37     2317.43    148.03 o 
  10   6   0       90.06      111.43     28.05 o 
  11   6   0       88.54      113.85     34.62 o 
  12   6   0      284.76      329.02     50.72 o 
  13   6   0       60.76       44.84     32.03 o 
  14   6   0       70.02       48.93     26.46 o 
  15   6   0        7.80        0.00     28.63 o 
 -11   7   0        5.50        8.95     57.80 o 
 -10   7   0      184.96      155.63     51.22 o 
  -9   7   0        2.82        0.00     19.56 o 
  -8   7   0        0.78        0.00     13.75 o 
  -7   7   0      548.62      578.35     49.07 o 
  -6   7   0        4.07       13.79     12.03 o 
  -5   7   0      152.69      125.20     21.04 o 
  -4   7   0      242.38      285.72     29.24 o 
  -3   7   0        0.13        6.97     11.02 o 
  -2   7   0     2237.21     2221.79     56.60 o 
  -1   7   0      148.97      116.97     13.48 o 
   0   7   0        0.01        2.95      5.22 o 
   1   7   0       34.73       47.39      8.48 o 
   2   7   0     1027.68     1092.94     48.10 o 
   3   7   0      978.28     1004.45     40.92 o 
   4   7   0       33.85       68.11     18.11 o 
   5   7   0     1474.65     1592.80     53.90 o 
   6   7   0        4.44       15.22      7.55 o 
   7   7   0      237.22      271.18     47.16 o 
   8   7   0      158.64      136.50     39.46 o 
   9   7   0      561.35      532.81     56.68 o 
  10   7   0      155.58      207.70     38.67 o 
  11   7   0      407.23      493.21     58.87 o 
  12   7   0      261.10      286.65     46.15 o 
  13   7   0      284.50      353.12     54.44 o 
  14   7   0       45.01       57.64     45.19 o 
  15   7   0       43.77       84.20     23.42 o 
 -11   8   0       16.50       64.15     24.02 o 
 -10   8   0        1.90        0.00     17.87 o 
  -9   8   0        0.83       18.94     39.58 o 
  -8   8   0       34.05       43.66     19.10 o 
  -7   8   0      252.13      229.43     33.02 o 
  -6   8   0      318.73      369.56     38.16 o 
  -5   8   0      301.20      262.79     30.93 o 
  -4   8   0     1209.53     1252.08     86.51 o 
  -3   8   0      965.87      896.86     45.28 o 
  -2   8   0     1044.72      916.32     56.49 o 
  -1   8   0     1575.61     1577.10     47.30 o 
   0   8   0      376.94      390.22     24.57 o 
   1   8   0      468.44      481.33     25.56 o 
   2   8   0       58.56       56.04     11.49 o 
   3   8   0     1447.80     1341.65     51.22 o 
   4   8   0       18.01        8.21      8.23 o 
   5   8   0     1501.81     1483.55     80.82 o 
   6   8   0      587.36      570.16     34.77 o 
   7   8   0        1.93       11.51     15.06 o 
   8   8   0      140.79      132.21     45.87 o 
   9   8   0     2488.33     2104.24    122.34 o 
  10   8   0      133.27       91.91     26.34 o 
  11   8   0       74.35      122.46     32.90 o 
  12   8   0      109.10       96.85     31.00 o 
  13   8   0       64.01       63.61     34.83 o 
  14   8   0        5.39        0.00     21.41 o 
  15   8   0       66.40      109.22     43.28 o 
 -10   9   0       62.81       29.35     20.64 o 
  -9   9   0        0.05        8.29     16.87 o 
  -8   9   0      149.02      184.93     32.51 o 
  -7   9   0       33.30       34.34     17.44 o 
  -6   9   0        3.06        3.56     13.62 o 
  -5   9   0        4.61       16.35     14.38 o 
  -4   9   0      367.31      374.97     37.64 o 
  -3   9   0        2.15        9.32     20.00 o 
  -2   9   0       25.24       24.65     12.17 o 
  -1   9   0       10.44       21.10      8.31 o 
   0   9   0      433.34      420.81     25.69 o 
   1   9   0       61.93       84.39     12.71 o 
   2   9   0      566.39      545.95     28.83 o 
   3   9   0     1477.29     1405.92     67.68 o 
   4   9   0     3286.11     3377.69     96.41 o 
   5   9   0       10.16       15.01      9.55 o 
   6   9   0        1.62       21.79     10.89 o 
   7   9   0       23.48       23.06     18.71 o 
   8   9   0        2.70       42.56     20.72 o 
   9   9   0        0.41        0.00     19.02 o 
  10   9   0      262.21      311.78     49.68 o 
  11   9   0      173.96      214.09     40.51 o 
  12   9   0        7.86       25.38     23.56 o 
  13   9   0      256.83      321.07     51.74 o 
  14   9   0        2.60        9.56     21.93 o 
  -9  10   0       10.75       30.59     20.18 o 
  -8  10   0       10.80       12.36     17.75 o 
  -7  10   0        0.80       14.95     17.26 o 
  -6  10   0        1.81        9.95     15.83 o 
  -5  10   0       15.46       45.71     17.92 o 
  -4  10   0       58.28       49.21     20.53 o 
  -3  10   0      268.69      322.98     34.85 o 
  -2  10   0      537.48      446.87     48.46 o 
  -1  10   0       11.95       22.33     12.18 o 
   0  10   0      868.26      822.04     37.28 o 
   1  10   0       91.42      106.14     15.45 o 
   2  10   0      770.84      702.71     33.68 o 
   3  10   0     1101.47     1016.01     48.86 o 
   4  10   0      138.17      128.96     20.05 o 
   5  10   0      242.95      231.85     26.40 o 
   6  10   0      946.28      961.66     46.65 o 
   7  10   0      303.69      300.28     45.25 o 
   8  10   0     1135.01     1199.43    272.28 o 
   9  10   0      203.15      292.10     46.91 o 
  10  10   0      334.40      385.74     55.37 o 
  11  10   0        4.83       16.55     19.96 o 
  12  10   0       10.37       24.73     26.16 o 
  13  10   0      104.69      146.77     63.93 o 
  14  10   0       39.33       83.38     48.12 o 
  -8  11   0      214.51      245.94     39.85 o 
  -7  11   0       25.08       75.49     24.48 o 
  -6  11   0       75.95       39.93     20.04 o 
  -5  11   0       85.13       52.17     21.11 o 
  -4  11   0       47.05       48.97     19.37 o 
  -3  11   0       35.23       20.60     15.97 o 
  -2  11   0      196.40      209.52     31.49 o 
  -1  11   0      564.11      668.54     65.14 o 
   0  11   0       89.13       54.81     21.84 o 
   1  11   0      301.17      315.39     33.49 o 
   2  11   0      800.91      729.13     46.59 o 
   3  11   0      178.29      142.03     22.23 o 
   4  11   0      189.26      208.09     26.76 o 
   5  11   0       65.52       56.68     19.19 o 
   6  11   0       77.80       51.28     19.50 o 
   7  11   0      188.09      204.38     39.30 o 
   8  11   0       49.08       60.99     36.33 o 
   9  11   0      410.26      359.18     53.34 o 
  10  11   0       99.42      100.07     32.13 o 
  11  11   0       41.31       50.31     27.09 o 
  12  11   0        6.01       39.10     23.12 o 
  13  11   0        4.97       23.21     23.17 o 
  14  11   0        5.54       20.78     21.43 o 
  -7  12   0        2.31       17.23     25.81 o 
  -6  12   0       75.07       75.28     97.39 o 
  -5  12   0       34.03       28.12     26.89 o 
  -4  12   0       28.87       33.98     25.00 o 
  -3  12   0      247.91      298.87     49.64 o 
  -2  12   0      134.21       79.76     33.74 o 
  -1  12   0      516.46      482.23     58.91 o 
   0  12   0        4.54        4.40     14.50 o 
   1  12   0      543.63      491.12    107.35 o 
   2  12   0       89.86       95.33     22.00 o 
   3  12   0        0.12        0.00     11.20 o 
   4  12   0        7.85       10.60     12.69 o 
   5  12   0      101.82      110.96     25.83 o 
   6  12   0       92.46       99.19     29.64 o 
   7  12   0      164.41      180.71     38.29 o 
   8  12   0      119.58      124.72     33.11 o 
   9  12   0       79.99       93.42     34.06 o 
  10  12   0      313.62      278.17     51.18 o 
  11  12   0      477.31      561.02     71.82 o 
  12  12   0       47.08       39.15     47.23 o 
  13  12   0      187.53      263.95     47.59 o 
  -6  13   0       30.13       40.14     27.58 o 
  -5  13   0        0.06       15.20     23.37 o 
  -4  13   0        9.94       22.95     24.33 o 
  -3  13   0        0.73        0.00     20.51 o 
  -2  13   0       14.53       37.79     27.40 o 
  -1  13   0       20.83       17.12     19.39 o 
   0  13   0        0.05       21.94     30.53 o 
   1  13   0      165.93      231.71     40.74 o 
   2  13   0      283.68      313.57     43.48 o 
   3  13   0       47.45       25.60     15.74 o 
   4  13   0       68.71       92.24     20.33 o 
   5  13   0       97.02       91.21     21.55 o 
   6  13   0       90.90       98.90     29.71 o 
   7  13   0       51.07       56.08     27.19 o 
   8  13   0      362.79      421.99     58.43 o 
   9  13   0      204.43      265.53     90.92 o 
  10  13   0        0.66       16.94     25.02 o 
  11  13   0       82.30      120.07     37.55 o 
  12  13   0       59.30       52.76     43.82 o 
  -5  14   0        0.72        0.00     27.32 o 
  -4  14   0        0.12        0.00     51.12 o 
  -3  14   0       61.47      156.78     38.85 o 
  -2  14   0        1.35       44.55     23.52 o 
  -1  14   0        0.55        0.00     19.58 o 
   0  14   0       24.28        6.79     22.63 o 
   1  14   0      844.65      925.72    104.76 o 
   2  14   0        3.04        0.00     26.85 o 
   3  14   0      782.31      813.37     60.15 o 
   4  14   0        0.01        0.00     15.35 o 
   5  14   0      231.94      252.58     41.36 o 
   6  14   0       43.52       88.57     29.71 o 
   7  14   0        6.79       18.53     25.75 o 
   8  14   0       67.24      116.60     35.47 o 
   9  14   0        3.18        0.00     26.51 o 
  10  14   0       36.94        0.00     25.39 o 
  11  14   0       55.40      145.54     39.85 o 
  12  14   0        1.02        0.00     23.66 o 
  -4  15   0        0.75       45.62     29.51 o 
  -3  15   0      106.62      157.84     39.62 o 
  -2  15   0        0.45        0.00     45.39 o 
  -1  15   0       33.95       50.12     24.24 o 
   0  15   0        9.14       21.62     26.31 o 
   1  15   0        0.16        0.00     20.72 o 
   2  15   0        0.78        6.16     20.67 o 
   3  15   0      129.66      112.53     33.23 o 
   4  15   0       16.06       28.47     19.33 o 
   5  15   0       28.22       22.75     17.77 o 
   6  15   0      164.32      144.61     41.03 o 
   7  15   0      312.26      244.92     56.77 o 
   8  15   0       96.45      111.84     35.18 o 
   9  15   0      108.93      144.26     42.69 o 
  10  15   0        2.06        6.37     26.22 o 
  11  15   0       48.42       81.17     29.49 o 
  -2  16   0        0.06       30.02     29.44 o 
  -1  16   0        0.09        0.00     45.26 o 
   0  16   0       38.37       85.20     30.50 o 
   1  16   0       17.82       15.34     23.07 o 
   2  16   0        9.06       13.51     31.90 o 
   3  16   0       39.86       67.88     41.10 o 
   4  16   0       67.96       90.24     28.82 o 
   5  16   0      780.54      818.94     83.56 o 
   6  16   0      163.15      131.27     42.32 o 
   7  16   0       40.09       30.99     40.55 o 
   8  16   0       46.99      108.60     33.55 o 
   9  16   0        7.30        0.00     24.56 o 
   1  17   0       37.33       59.00     30.39 o 
   2  17   0       30.80       27.74     46.75 o 
   3  17   0        1.16       20.36     27.81 o 
   4  17   0        1.98        0.00     30.40 o 
   5  17   0       13.32       31.90     39.53 o 
   6  17   0        3.96        8.83     39.87 o 
   7  17   0        0.82        0.00     20.64 o 
  -6 -17   1       14.93        5.31     23.07 o 
  -5 -17   1       30.39       30.12     38.30 o 
  -4 -17   1       24.81       30.28     52.14 o 
  -3 -17   1       22.68       53.79     26.79 o 
  -2 -17   1       80.10       96.40     32.74 o 
  -8 -16   1       66.06       75.88     74.56 o 
  -7 -16   1       42.50       33.89     33.60 o 
  -6 -16   1      136.32      137.64     38.39 o 
  -5 -16   1       93.98      139.34     37.61 o 
  -4 -16   1       27.13       41.02     66.45 o 
  -3 -16   1       16.21       27.40     25.25 o 
  -2 -16   1      160.17      186.76     43.01 o 
  -1 -16   1        5.47       33.23     25.05 o 
   0 -16   1       22.10       27.30     24.37 o 
   1 -16   1        5.81       27.37     25.69 o 
 -10 -15   1       26.28       28.12     27.64 o 
  -9 -15   1       35.64       71.67     33.62 o 
  -8 -15   1       49.85        7.56     28.58 o 
  -7 -15   1       90.32      107.07     31.78 o 
  -6 -15   1      244.05      249.68     49.20 o 
  -5 -15   1        1.04       17.43     23.21 o 
  -4 -15   1        3.52       22.81     18.68 o 
  -3 -15   1       84.84      119.36     34.56 o 
  -2 -15   1       28.48       24.49     24.94 o 
  -1 -15   1       51.16       26.30     24.24 o 
   0 -15   1       48.57       25.88     25.55 o 
   1 -15   1       10.55       36.68     40.48 o 
   2 -15   1       91.35      111.28     64.00 o 
   3 -15   1       35.11       11.13     26.63 o 
 -11 -14   1      149.05      143.37     43.72 o 
 -10 -14   1       33.80       22.36     28.76 o 
  -9 -14   1       33.60        0.44     49.21 o 
  -8 -14   1       22.70       89.91     34.16 o 
  -7 -14   1       85.85       70.43     39.33 o 
  -6 -14   1      133.15      215.56     44.62 o 
  -5 -14   1      107.60      143.45     27.70 o 
  -4 -14   1       71.95       54.10     22.21 o 
  -3 -14   1       17.33       33.86     18.33 o 
  -2 -14   1      148.60      147.69     35.30 o 
  -1 -14   1       86.34      127.79     39.12 o 
   0 -14   1       15.38       25.80     24.56 o 
   1 -14   1        1.48       22.89     22.07 o 
   2 -14   1      126.33      255.72     54.66 o 
   3 -14   1       80.90       74.57     26.46 o 
   4 -14   1       38.29        0.00     26.12 o 
   5 -14   1        1.15        0.00     66.93 o 
 -12 -13   1        2.44        0.00     20.39 o 
 -11 -13   1      270.64      320.39    127.52 o 
 -10 -13   1       23.76       55.52     36.67 o 
  -9 -13   1        3.67       12.82     22.31 o 
  -8 -13   1        0.15        0.00     22.90 o 
  -7 -13   1       79.55       86.42     34.90 o 
  -6 -13   1      267.04      333.66    109.19 o 
  -5 -13   1       61.33       77.29     34.38 o 
  -4 -13   1      142.78       82.15     37.02 o 
  -3 -13   1       11.41        0.00     13.81 o 
  -2 -13   1       27.49       74.20     22.92 o 
  -1 -13   1        5.61        5.83     19.65 o 
   0 -13   1       71.93       60.59     23.58 o 
   1 -13   1       74.34       56.23     43.28 o 
   2 -13   1       19.21        7.12     23.15 o 
   3 -13   1      173.80      265.86     48.33 o 
   4 -13   1       41.86       83.36     35.51 o 
   5 -13   1       12.91       11.37     74.77 o 
   6 -13   1       63.94       76.66    117.36 o 
 -13 -12   1      110.63      139.58     34.65 o 
 -12 -12   1        0.01        0.00     20.35 o 
 -11 -12   1        0.02        0.00     34.96 o 
 -10 -12   1        0.00        3.36     20.73 o 
  -9 -12   1       23.00       32.07     24.74 o 
  -8 -12   1      255.40      292.73     48.87 o 
  -7 -12   1      453.71      453.25     60.14 o 
  -6 -12   1        0.33        5.77     18.80 o 
  -5 -12   1      365.02      414.11     48.82 o 
  -4 -12   1      320.07      344.81     37.77 o 
  -3 -12   1        7.12        1.11     13.41 o 
  -2 -12   1       30.52       30.31     16.38 o 
  -1 -12   1      134.74      124.59     23.83 o 
   0 -12   1      251.59      277.62     45.20 o 
   1 -12   1       26.28       45.73     23.33 o 
   2 -12   1        0.73       10.21     21.37 o 
   3 -12   1       73.34       53.34     24.38 o 
   4 -12   1       22.82       22.48     29.99 o 
   5 -12   1       74.14       44.26     23.78 o 
   6 -12   1       22.77       36.08     25.05 o 
   7 -12   1       17.89       74.49     33.01 o 
 -13 -11   1       54.88      109.08     34.87 o 
 -12 -11   1        3.42       12.43     23.06 o 
 -11 -11   1        1.80        0.00     27.13 o 
 -10 -11   1        0.05        0.00     34.35 o 
  -9 -11   1      124.71      217.06     42.96 o 
  -8 -11   1      266.27      254.78     44.75 o 
  -7 -11   1      404.26      449.69    120.84 o 
  -6 -11   1      235.06      194.63     26.83 o 
  -5 -11   1       61.86       74.45     25.55 o 
  -4 -11   1      152.41      153.13     24.62 o 
  -3 -11   1      392.25      433.30     40.11 o 
  -2 -11   1      130.89      148.56     23.23 o 
  -1 -11   1      236.08      230.12     29.76 o 
   0 -11   1       16.30        0.00     17.11 o 
   1 -11   1      358.12      377.74     77.70 o 
   2 -11   1        7.81        0.26     17.04 o 
   3 -11   1      226.21      204.99     50.30 o 
   4 -11   1       33.08       44.74     23.50 o 
   5 -11   1      161.22      211.08     43.46 o 
   6 -11   1        0.07        0.00     69.86 o 
   7 -11   1      229.22      269.83     49.89 o 
   8 -11   1      157.58      244.10     67.13 o 
 -14 -10   1      188.57      172.86     35.66 o 
 -13 -10   1       61.11       73.74     28.22 o 
 -12 -10   1       28.66       33.19     25.83 o 
 -11 -10   1        0.10        0.00     19.39 o 
 -10 -10   1      239.90      221.95     65.02 o 
  -9 -10   1       95.47       96.47     31.62 o 
  -8 -10   1       37.10       61.87     31.62 o 
  -7 -10   1      205.57      225.64     39.63 o 
  -6 -10   1       95.15      101.43     25.06 o 
  -5 -10   1      353.44      344.82     33.02 o 
  -4 -10   1      200.14      209.45     26.49 o 
  -3 -10   1      558.64      579.13    101.14 o 
  -2 -10   1      517.84      549.72     42.05 o 
  -1 -10   1     2134.66     2057.23    108.82 o 
   0 -10   1      793.84      777.39     45.83 o 
   1 -10   1       19.30       42.72     27.54 o 
   2 -10   1      259.28      295.77     31.73 o 
   3 -10   1      172.92      164.65     25.00 o 
   4 -10   1       61.44       24.41     19.44 o 
   5 -10   1        3.39       23.52     15.24 o 
   6 -10   1       10.83       17.15     15.99 o 
   7 -10   1        5.44       16.91     18.33 o 
   8 -10   1        1.41        0.00     20.19 o 
   9 -10   1       50.03       30.06     30.80 o 
 -14  -9   1       75.74       65.34     27.13 o 
 -13  -9   1      188.91      212.80     44.06 o 
 -12  -9   1      134.74      134.59     37.68 o 
 -11  -9   1       69.03       85.13     29.01 o 
 -10  -9   1      257.61      344.93     62.57 o 
  -9  -9   1      130.63      145.21     34.22 o 
  -8  -9   1      129.90      161.80     36.74 o 
  -7  -9   1        4.54        0.00     17.16 o 
  -6  -9   1       75.42       63.30     16.27 o 
  -5  -9   1     1273.79     1222.33     56.64 o 
  -4  -9   1       31.08       35.93     12.37 o 
  -3  -9   1      236.18      210.31     24.50 o 
  -2  -9   1     1150.89     1096.57     38.83 o 
  -1  -9   1      465.98      531.27     27.62 o 
   0  -9   1        4.89        7.07      7.12 o 
   1  -9   1      270.26      255.65     22.23 o 
   2  -9   1       76.07       63.29     25.75 o 
   3  -9   1       25.68       37.38     19.35 o 
   4  -9   1       10.52        9.69     11.91 o 
   5  -9   1       43.99       39.72     14.86 o 
   6  -9   1       57.24       66.36     18.70 o 
   7  -9   1      199.49      221.54     37.70 o 
   8  -9   1       51.67      100.82     24.52 o 
   9  -9   1       85.95       71.31     25.69 o 
  10  -9   1       22.07       27.01     41.45 o 
 -14  -8   1       28.61       37.19     27.22 o 
 -13  -8   1       82.38      122.66     34.55 o 
 -12  -8   1       14.22       19.79     21.89 o 
 -11  -8   1       24.70       23.24     19.56 o 
 -10  -8   1      621.57      672.82     69.56 o 
  -9  -8   1      337.74      319.18     47.03 o 
  -8  -8   1       12.00       16.19     18.92 o 
  -7  -8   1       80.26       98.81     56.91 o 
  -6  -8   1      144.53      137.09     33.69 o 
  -5  -8   1       23.26       29.65     10.35 o 
  -4  -8   1       90.69      129.52     18.60 o 
  -3  -8   1      119.40      125.32     18.15 o 
  -2  -8   1      274.69      254.72     23.67 o 
  -1  -8   1     1238.41     1101.41     37.28 o 
   0  -8   1        0.35        0.00      5.86 o 
   1  -8   1      205.93      241.87     20.30 o 
   2  -8   1       96.98      129.62     21.05 o 
   3  -8   1     1131.43     1213.87     53.67 o 
   4  -8   1       35.65       48.73     14.16 o 
   5  -8   1       15.86       39.99     15.08 o 
   6  -8   1       56.73       69.99     20.56 o 
   7  -8   1      248.20      295.19     40.05 o 
   8  -8   1       52.96       64.09     26.25 o 
   9  -8   1       35.14       39.16     20.14 o 
  10  -8   1       30.89       38.84     19.81 o 
  11  -8   1       91.68       68.08     30.93 o 
 -14  -7   1       24.11       26.41     26.02 o 
 -13  -7   1        0.03        0.00     22.65 o 
 -12  -7   1       61.67       44.71     34.08 o 
 -11  -7   1       15.46        2.59     17.99 o 
 -10  -7   1      191.99      184.90     36.89 o 
  -9  -7   1     1121.03     1048.15     99.71 o 
  -8  -7   1      100.67       91.31     24.72 o 
  -7  -7   1     1304.94     1368.37     75.78 o 
  -6  -7   1      159.95      207.16     21.43 o 
  -5  -7   1      838.86      867.73     38.69 o 
  -4  -7   1      163.26      125.77     17.03 o 
  -3  -7   1        0.53        6.22      7.91 o 
  -2  -7   1     4392.19     3995.70    123.51 o 
  -1  -7   1      415.69      439.02     22.72 o 
   0  -7   1      317.65      369.60     21.41 o 
   1  -7   1     1438.75     1225.54     38.79 o 
   2  -7   1     1052.33     1003.31     35.06 o 
   3  -7   1       53.31       63.38     10.92 o 
   4  -7   1      153.12      114.24     18.59 o 
   5  -7   1        7.71       15.97     11.55 o 
   6  -7   1      167.47      154.54     24.88 o 
   7  -7   1      186.35      209.86     29.21 o 
   8  -7   1       75.80       38.75     17.61 o 
   9  -7   1        9.89       36.77     17.40 o 
  10  -7   1        3.64        0.00     15.64 o 
  11  -7   1       54.61       88.48     33.23 o 
 -14  -6   1        5.57        0.00     22.92 o 
 -13  -6   1       34.24       45.62     25.80 o 
 -12  -6   1       61.43       50.21     24.78 o 
 -11  -6   1        8.30        0.00     28.35 o 
 -10  -6   1      593.85      548.98     59.37 o 
  -9  -6   1      470.09      457.34     51.81 o 
  -8  -6   1     2496.89     2224.20     99.15 o 
  -7  -6   1      100.10      102.96     22.98 o 
  -6  -6   1     1720.12     1645.53     77.98 o 
  -5  -6   1      273.00      324.18     24.73 o 
  -4  -6   1       21.56       48.43     12.01 o 
  -3  -6   1     6878.11     6908.39    148.82 o 
  -2  -6   1     8111.83     8261.33    171.97 o 
  -1  -6   1      323.10      389.38     19.78 o 
   0  -6   1     1144.23     1019.77     32.22 o 
   1  -6   1        1.81        0.00      4.39 o 
   2  -6   1      911.43      932.85     31.61 o 
   3  -6   1     1239.53     1125.90     35.85 o 
   4  -6   1       51.68       71.06     15.18 o 
   5  -6   1      112.68      111.21     18.72 o 
   6  -6   1        1.20        1.68     10.96 o 
   7  -6   1      201.62      151.88     23.78 o 
   8  -6   1      142.62       83.85     23.51 o 
   9  -6   1       62.46       93.66     25.61 o 
  10  -6   1      775.32      786.13     61.56 o 
  11  -6   1      286.51      287.74     55.41 o 
  12  -6   1        8.02       43.01     26.93 o 
 -15  -5   1        1.09        6.68     25.49 o 
 -14  -5   1        8.89       26.58     38.44 o 
 -13  -5   1       40.19       31.95     23.90 o 
 -12  -5   1      109.10       87.75     29.15 o 
 -11  -5   1      140.61      117.99     28.83 o 
 -10  -5   1      513.51      443.24     52.72 o 
  -9  -5   1        5.23       32.91     17.41 o 
  -8  -5   1       35.63       51.66     19.10 o 
  -7  -5   1        6.59        3.62     13.70 o 
  -6  -5   1       10.12        4.88      9.75 o 
  -5  -5   1      556.32      596.49     38.20 o 
  -4  -5   1      653.86      717.03     31.40 o 
  -3  -5   1     4996.07     5407.40    143.60 o 
  -2  -5   1      402.66      359.60     22.46 o 
  -1  -5   1      858.89     1033.42     48.88 o 
   0  -5   1       22.96       34.21      6.46 o 
   1  -5   1     1848.30     1926.92     46.37 o 
   2  -5   1     1877.34     1804.92     53.52 o 
   3  -5   1       14.19       13.40      4.74 o 
   4  -5   1     2560.42     2521.47     59.99 o 
   5  -5   1      395.14      456.17     35.63 o 
   6  -5   1     1878.97     1792.07    121.25 o 
   7  -5   1       87.61       87.72     17.92 o 
   8  -5   1      375.29      433.00     41.50 o 
   9  -5   1        0.94       18.25     15.08 o 
  10  -5   1      362.32      350.12     61.07 o 
  11  -5   1       44.41       25.74     24.27 o 
  12  -5   1       62.75       31.62     66.25 o 
  13  -5   1       56.13       93.04     32.56 o 
 -15  -4   1       63.23       44.71     33.12 o 
 -14  -4   1       29.22       16.22     31.49 o 
 -13  -4   1       73.26      137.81     45.94 o 
 -12  -4   1       22.94       24.52     23.56 o 
 -11  -4   1      289.01      283.61     47.23 o 
 -10  -4   1       34.92       46.94     21.67 o 
  -9  -4   1     2024.74     1820.24     87.52 o 
  -8  -4   1     1712.16     1463.76    127.93 o 
  -7  -4   1       33.04       33.44     13.43 o 
  -6  -4   1     2643.67     2541.49     95.27 o 
  -5  -4   1     2101.57     2016.82     78.91 o 
  -4  -4   1       26.26       34.99     18.37 o 
  -3  -4   1     2155.09     2238.46     58.40 o 
  -2  -4   1      160.92      196.78     16.23 o 
  -1  -4   1      747.71      762.90     35.18 o 
   0  -4   1     1941.58     1909.23     42.44 o 
   1  -4   1      550.33      522.18     19.15 o 
   2  -4   1      833.73      768.18     24.74 o 
   3  -4   1       24.61       33.44      6.34 o 
   4  -4   1      576.13      586.44     23.39 o 
   5  -4   1     1625.35     1633.90     50.04 o 
   6  -4   1     1073.56     1063.19     74.37 o 
   7  -4   1       58.81       67.90     16.15 o 
   8  -4   1     1488.93     1421.65     62.17 o 
   9  -4   1       73.19       80.22     19.55 o 
  10  -4   1       10.19       39.48     20.99 o 
  11  -4   1        5.24        0.00     27.40 o 
  12  -4   1        3.45        5.01     23.85 o 
  13  -4   1       31.74        0.00     19.76 o 
 -14  -3   1        2.19        9.27     25.22 o 
 -13  -3   1      464.43      520.85     97.05 o 
 -12  -3   1      350.90      307.81     45.49 o 
 -11  -3   1      563.70      556.03     58.10 o 
 -10  -3   1      604.10      657.25     50.11 o 
  -9  -3   1     2041.39     1951.82     79.59 o 
  -8  -3   1       34.60       41.56     12.37 o 
  -7  -3   1      152.57      175.77     21.33 o 
  -6  -3   1      469.97      524.40     64.27 o 
  -5  -3   1     1018.37     1050.53     40.67 o 
  -4  -3   1      657.21      667.66     36.31 o 
  -3  -3   1     2645.69     2746.79     67.69 o 
  -2  -3   1      784.69      703.44     25.18 o 
  -1  -3   1     4975.20     5798.59    115.46 o 
   0  -3   1     7689.65     7347.39    121.28 o 
   1  -3   1     4078.42     3882.85     71.14 o 
   2  -3   1    11320.59    12432.61    200.19 o 
   3  -3   1       89.49      103.36      9.39 o 
   4  -3   1      151.41      107.64     11.62 o 
   5  -3   1      106.08       94.97     10.74 o 
   6  -3   1      607.75      656.64     32.64 o 
   7  -3   1     2316.12     2213.61    103.03 o 
   8  -3   1      284.98      245.66     28.23 o 
   9  -3   1      132.55      156.58     24.66 o 
  10  -3   1     1514.20     1592.67     93.49 o 
  11  -3   1       20.68       30.08     20.35 o 
  12  -3   1      141.38      156.34     38.36 o 
  13  -3   1       66.80      108.30     30.20 o 
 -14  -2   1       42.53       21.67     29.99 o 
 -13  -2   1       56.48      107.69     44.57 o 
 -12  -2   1      268.31      246.34     46.93 o 
 -11  -2   1      377.15      374.53     70.19 o 
 -10  -2   1      445.90      409.36     39.16 o 
  -9  -2   1      172.39      219.68     28.01 o 
  -8  -2   1      421.62      427.05     52.75 o 
  -7  -2   1      358.80      401.38     31.78 o 
  -6  -2   1      641.44      519.24     30.16 o 
  -5  -2   1     8154.25     7689.21    163.11 o 
  -4  -2   1     1589.32     1299.17     52.23 o 
  -3  -2   1     4948.25     5291.99    110.46 o 
  -2  -2   1      803.95      901.32     22.84 o 
  -1  -2   1     1584.59     1419.94     35.34 o 
   0  -2   1     2511.41     2484.81     52.13 o 
   1  -2   1     2995.12     3393.01     60.79 o 
   2  -2   1     1651.35     1877.65     39.74 o 
   3  -2   1     2231.65     2107.77     52.92 o 
   4  -2   1      751.69      672.86     47.07 o 
   5  -2   1      454.26      488.38     22.32 o 
   6  -2   1     1205.29     1197.10     38.39 o 
   7  -2   1       13.15       32.79      8.06 o 
   8  -2   1       23.25       30.53     10.81 o 
   9  -2   1      285.37      301.88     31.46 o 
  10  -2   1      815.56      890.52     77.43 o 
  11  -2   1      633.94      661.66    118.25 o 
  12  -2   1      140.18      169.51     40.01 o 
  13  -2   1        2.53        0.00     19.35 o 
  14  -2   1        7.54       63.37     27.13 o 
 -14  -1   1        3.80        0.00     31.62 o 
 -13  -1   1      161.99      172.35     39.17 o 
 -12  -1   1       21.50       53.13     37.21 o 
 -11  -1   1       48.49       52.06     32.85 o 
 -10  -1   1      266.24      233.65     38.88 o 
  -9  -1   1     4695.51     4056.70    115.91 o 
  -8  -1   1      339.72      335.71     31.28 o 
  -7  -1   1     1113.11      929.16     42.12 o 
  -6  -1   1     6383.60     6260.38    142.19 o 
  -5  -1   1     3943.09     3926.71     95.93 o 
  -4  -1   1        2.07       17.03      6.09 o 
  -3  -1   1    10092.00    10354.92    239.71 o 
  -2  -1   1     5840.93     5521.44    277.69 o 
  -1  -1   1      444.80      494.68     12.89 o 
   0  -1   1     3164.50     3467.89     81.30 o 
   1  -1   1       20.48       22.80      3.17 o 
   2  -1   1     6032.98     6970.42    132.52 o 
   3  -1   1     1188.92     1116.57     28.48 o 
   4  -1   1      455.31      368.87     16.31 o 
   5  -1   1     1672.10     1623.63     42.52 o 
   6  -1   1      219.01      266.50     18.77 o 
   7  -1   1      489.57      493.32     25.46 o 
   8  -1   1     1267.44     1166.11     41.04 o 
   9  -1   1       57.67       46.42     19.61 o 
  10  -1   1      359.37      326.74     47.98 o 
  11  -1   1       61.76       88.36     27.77 o 
  12  -1   1       90.83      121.81     33.40 o 
  13  -1   1        0.02        3.35     20.07 o 
  14  -1   1      105.92      142.99     52.07 o 
 -14   0   1      102.38      151.61     44.64 o 
 -13   0   1      188.37      195.46     55.34 o 
 -12   0   1       12.61       31.86     22.92 o 
 -11   0   1      262.91      230.09     42.85 o 
 -10   0   1       33.23       63.02     20.97 o 
  -9   0   1        2.98        0.00     11.07 o 
  -8   0   1      325.65      312.19     58.35 o 
  -7   0   1       61.81       76.92     14.17 o 
  -6   0   1     2910.26     2883.24     80.02 o 
  -5   0   1     4411.56     4381.14    103.56 o 
  -4   0   1        2.25        8.75      5.07 o 
  -3   0   1     6804.66     6550.51    131.57 o 
  -2   0   1       75.26       53.65      6.66 o 
  -1   0   1    10741.87    10396.51    326.60 o 
   1   0   1       11.19        0.00      2.57 o 
   2   0   1      965.86      984.11     24.00 o 
   3   0   1     3846.48     3472.65     63.58 o 
   4   0   1      471.98      439.24     16.92 o 
   5   0   1     1399.98     1557.39     39.88 o 
   6   0   1     8029.96     8455.78    150.01 o 
   7   0   1        0.06       14.60      6.32 o 
   8   0   1     1438.53     1351.67     50.98 o 
   9   0   1        1.22       18.35     10.81 o 
  10   0   1      187.82      187.37     36.94 o 
  11   0   1        0.76        0.00     15.46 o 
  12   0   1       59.52       53.36     23.48 o 
  13   0   1        8.44       11.60     24.40 o 
  14   0   1      346.26      320.61     72.38 o 
 -14   1   1       13.11        6.43     27.19 o 
 -13   1   1       17.94       13.63     39.33 o 
 -12   1   1        3.71        2.49     19.32 o 
 -11   1   1       54.99       89.87     29.81 o 
 -10   1   1      314.01      364.30     49.93 o 
  -9   1   1      506.86      537.26     61.07 o 
  -8   1   1      976.32     1016.59     46.19 o 
  -7   1   1      284.73      327.30     37.11 o 
  -6   1   1       41.85       58.43     15.31 o 
  -5   1   1     1174.96     1166.29     41.38 o 
  -4   1   1     1553.95     1505.99     45.16 o 
  -3   1   1     1179.86     1187.96     35.13 o 
  -2   1   1     6746.82     7147.10    136.45 o 
  -1   1   1      346.48      314.31     12.78 o 
   0   1   1      470.01      389.52     11.29 o 
   1   1   1    12257.97    12861.58    277.49 o 
   2   1   1      250.71      249.16      9.07 o 
   3   1   1     2062.17     1942.86     38.96 o 
   4   1   1    29970.39    31386.61    475.71 o 
   5   1   1      291.98      288.58     25.75 o 
   6   1   1    13263.63    13434.32    221.48 o 
   7   1   1     2104.34     1986.00     51.22 o 
   8   1   1      353.86      393.93     35.63 o 
   9   1   1      361.31      349.90     32.83 o 
  10   1   1      205.17      225.35     28.83 o 
  11   1   1      727.28      673.65     68.66 o 
  12   1   1       15.92        0.00     23.31 o 
  13   1   1        1.13        2.86     26.17 o 
  14   1   1       71.58       78.38     42.12 o 
  15   1   1       36.48       33.81     30.12 o 
 -14   2   1        9.58       13.04     49.21 o 
 -13   2   1       10.11        0.00     23.32 o 
 -12   2   1        9.99       20.36     18.57 o 
 -11   2   1       14.20       13.82     19.08 o 
 -10   2   1      932.45      867.09     77.37 o 
  -9   2   1      198.61      219.10     39.35 o 
  -8   2   1        1.78        0.00     16.70 o 
  -7   2   1     1078.40     1221.69     47.66 o 
  -6   2   1     2101.11     2294.52    112.65 o 
  -5   2   1       24.22       39.32      8.64 o 
  -4   2   1     1444.70     1299.26     40.09 o 
  -3   2   1      302.21      299.14     15.62 o 
  -2   2   1     3585.38     3460.70     95.40 o 
  -1   2   1    12360.42    12869.35    412.07 o 
   0   2   1     1758.53     2378.59     62.37 o 
   1   2   1     9743.07    10310.77    312.70 o 
   2   2   1     2448.39     2308.20    115.12 o 
   3   2   1    21771.31    22905.76    498.87 o 
   4   2   1    16981.82    16361.38    369.12 o 
   5   2   1      801.47      975.56     27.86 o 
   6   2   1     3612.03     3557.47     72.12 o 
   7   2   1      267.21      279.91     15.78 o 
   8   2   1       37.11       99.42     17.04 o 
   9   2   1     1599.90     1416.52     79.01 o 
  10   2   1       37.45       52.22     40.14 o 
  11   2   1      665.47      587.31     54.80 o 
  12   2   1      125.66      199.15     55.75 o 
  13   2   1       71.05       88.47     44.17 o 
  14   2   1       40.92        9.27     27.67 o 
  15   2   1       40.63       91.47     41.85 o 
 -13   3   1        4.88        0.00     24.37 o 
 -12   3   1        0.22       12.42     34.76 o 
 -11   3   1       66.98       60.41     26.40 o 
 -10   3   1       80.81       59.12     23.95 o 
  -9   3   1       56.34       57.03     48.25 o 
  -8   3   1       33.15       38.05     16.43 o 
  -7   3   1       79.83       71.86     22.01 o 
  -6   3   1      300.89      316.63     40.38 o 
  -5   3   1      952.58      893.85     32.56 o 
  -4   3   1        5.26       13.01      4.09 o 
  -3   3   1        6.32        0.30     12.68 o 
  -2   3   1      761.42      751.28     35.28 o 
  -1   3   1    35547.74    37191.97    653.42 o 
   0   3   1    11242.33    11358.82    255.68 o 
   2   3   1     4652.97     5105.30    126.72 o 
   3   3   1     1333.46     1481.08     47.41 o 
   4   3   1     1825.84     1901.68     85.19 o 
   5   3   1     4015.90     4010.84    117.63 o 
   6   3   1     1036.52     1107.03     52.43 o 
   7   3   1      401.65      396.97     37.97 o 
   8   3   1     1499.47     1524.59     86.83 o 
   9   3   1      722.93      694.39     51.30 o 
  10   3   1      392.26      475.19     51.24 o 
  11   3   1     1109.65     1083.13    116.89 o 
  12   3   1        0.31        0.27     19.97 o 
  13   3   1       10.56        4.09     24.26 o 
  14   3   1       80.03      104.28     45.80 o 
  15   3   1       85.39      124.86     46.48 o 
 -13   4   1       57.00       94.46     32.64 o 
 -12   4   1       16.53       14.61     23.07 o 
 -11   4   1       24.42       67.48     26.75 o 
 -10   4   1       91.76       95.29     32.55 o 
  -9   4   1      284.69      221.62     39.00 o 
  -8   4   1       58.72       45.10     19.40 o 
  -7   4   1       12.76        7.88     13.00 o 
  -6   4   1        1.08       10.55     11.04 o 
  -5   4   1      244.14      219.26     30.26 o 
  -4   4   1      770.73      853.12     47.50 o 
  -3   4   1        1.63        0.00      5.90 o 
  -2   4   1     3090.97     3327.31     99.66 o 
  -1   4   1     3500.79     3849.73     84.47 o 
   0   4   1   131606.47   127452.13   4340.93 o 
   2   4   1      332.97      411.42     51.93 o 
   3   4   1      755.05      776.03     27.89 o 
   4   4   1      598.79      665.71     33.18 o 
   5   4   1       11.41       28.81     15.81 o 
   6   4   1      101.16      133.51     22.12 o 
   7   4   1     1469.37     1511.51     69.14 o 
   8   4   1       19.47       40.49     13.87 o 
   9   4   1       13.35       39.87     16.05 o 
  10   4   1      408.30      407.12     48.08 o 
  11   4   1      144.74      157.68     59.30 o 
  12   4   1       54.96       73.47     25.04 o 
  13   4   1       39.48       59.12     56.02 o 
  14   4   1      247.72      296.48     68.70 o 
  15   4   1        5.31       47.30     39.94 o 
 -12   5   1      143.80      185.41     43.50 o 
 -11   5   1        4.56       28.01     22.20 o 
 -10   5   1      520.57      550.85     67.96 o 
  -9   5   1       45.82        0.00     18.89 o 
  -8   5   1      326.46      309.50     44.91 o 
  -7   5   1      100.11       73.49     21.64 o 
  -6   5   1       26.04       36.15     16.29 o 
  -5   5   1      102.62      119.03     23.61 o 
  -4   5   1      536.13      571.03     46.41 o 
  -3   5   1     1003.13      961.27     58.14 o 
  -2   5   1      130.89      177.93     21.97 o 
  -1   5   1       74.13       85.15      9.87 o 
   0   5   1      738.14      719.39     26.94 o 
   1   5   1     1873.01     1851.16     62.02 o 
   3   5   1       14.41       13.95     11.59 o 
   4   5   1       95.86      114.97     14.99 o 
   5   5   1     4855.31     4895.86    105.58 o 
   6   5   1      329.40      315.81     38.44 o 
   7   5   1      692.02      735.54     56.64 o 
   8   5   1     1586.33     1551.38     75.91 o 
   9   5   1     1348.79     1365.07     72.71 o 
  10   5   1      289.81      283.13     41.39 o 
  11   5   1      120.64      123.59     28.92 o 
  12   5   1      143.46      194.05     56.84 o 
  13   5   1      358.58      445.80     58.02 o 
  14   5   1       87.38       20.45     33.26 o 
  15   5   1      180.67      250.41     61.61 o 
 -12   6   1        0.56        0.68     22.43 o 
 -11   6   1      146.45      223.97     56.02 o 
 -10   6   1      369.09      416.14     58.02 o 
  -9   6   1      141.49      150.18     34.10 o 
  -8   6   1      136.74      196.90     38.00 o 
  -7   6   1      118.63      124.72     27.34 o 
  -6   6   1       78.57      105.33     28.49 o 
  -5   6   1      219.71      222.20     33.10 o 
  -4   6   1       82.92       64.58     17.34 o 
  -3   6   1      992.59      993.04     96.10 o 
  -2   6   1       44.51       49.58     13.66 o 
  -1   6   1     7422.54     7885.49    160.49 o 
   0   6   1     4613.46     4643.06    103.63 o 
   1   6   1      726.80      755.32     30.19 o 
   2   6   1      652.21      487.37    127.11 o 
   3   6   1     1897.10     1920.00     63.76 o 
   4   6   1     7079.73     7022.60    196.39 o 
   5   6   1     5463.33     5334.91    117.65 o 
   6   6   1       26.05       36.82      8.24 o 
   7   6   1      167.63      208.39     29.81 o 
   8   6   1      331.22      283.49     35.98 o 
   9   6   1       29.50       47.87     19.00 o 
  10   6   1       11.04        6.42     15.76 o 
  11   6   1      134.11      116.29     40.42 o 
  12   6   1       32.13       66.05     25.39 o 
  13   6   1       14.88       34.42     22.94 o 
  14   6   1        0.27       29.81     23.40 o 
  15   6   1       77.10      123.91     46.89 o 
 -11   7   1       85.45      123.19     36.82 o 
 -10   7   1      139.76      170.22     39.99 o 
  -9   7   1       53.26       49.69     20.63 o 
  -8   7   1       94.25       39.28     35.08 o 
  -7   7   1      246.78      189.55     36.29 o 
  -6   7   1      692.15      606.10     58.04 o 
  -5   7   1       46.70       34.99     16.46 o 
  -4   7   1     1670.25     1504.05     72.85 o 
  -3   7   1      195.21      242.62     35.30 o 
  -2   7   1     2428.89     2249.56    122.92 o 
  -1   7   1     7035.70     6916.87    147.26 o 
   0   7   1       21.59       22.31      7.59 o 
   1   7   1      131.64      115.04     14.18 o 
   2   7   1      231.20      261.86     28.74 o 
   3   7   1     1793.62     1871.09     58.03 o 
   4   7   1       97.90       90.60     13.34 o 
   5   7   1      410.00      428.16     30.81 o 
   6   7   1     1454.83     1511.08     49.33 o 
   7   7   1     2238.80     2334.50     97.08 o 
   8   7   1       85.69       81.47     22.24 o 
   9   7   1      152.33      138.77     29.89 o 
  10   7   1     1208.10     1128.14     90.85 o 
  11   7   1       24.24       18.78     24.60 o 
  12   7   1      134.16      127.47     33.02 o 
  13   7   1      700.13      760.97     77.56 o 
  14   7   1        6.84       11.04     24.33 o 
  15   7   1       87.92       38.41     27.24 o 
 -11   8   1        0.14       18.65     25.85 o 
 -10   8   1        0.30        0.00     18.30 o 
  -9   8   1       63.31       46.22     21.01 o 
  -8   8   1      182.84      193.07     30.29 o 
  -7   8   1       36.25       33.04     17.63 o 
  -6   8   1      568.36      561.88     58.74 o 
  -5   8   1      708.83      676.54     85.81 o 
  -4   8   1      150.52      134.36     26.81 o 
  -3   8   1       95.98       85.13     19.40 o 
  -2   8   1       24.72        7.44     11.76 o 
  -1   8   1     1407.59     1346.37     47.26 o 
   0   8   1      248.63      228.56     21.33 o 
   1   8   1     1551.98     1606.14     53.40 o 
   2   8   1       27.61       13.14      7.91 o 
   3   8   1      881.26      899.68     48.16 o 
   4   8   1     3637.73     3688.76     95.98 o 
   5   8   1      699.04      678.30     33.44 o 
   6   8   1      229.57      270.90     23.80 o 
   7   8   1        0.82       12.19     13.82 o 
   8   8   1      794.01      746.18     76.20 o 
   9   8   1     3359.70     3229.78    131.12 o 
  10   8   1       60.31       71.38     23.14 o 
  11   8   1       87.79      105.02     56.36 o 
  12   8   1      257.05      258.50     44.88 o 
  13   8   1      321.72      363.36     54.21 o 
  14   8   1      192.70      207.42     43.88 o 
  15   8   1       64.96      117.68     32.15 o 
 -10   9   1        1.50        0.00     17.82 o 
  -9   9   1       41.74       68.61     21.94 o 
  -8   9   1        0.90       10.64     15.24 o 
  -7   9   1       23.54       37.53     16.04 o 
  -6   9   1      145.65      164.23     26.83 o 
  -5   9   1       32.70       32.58     14.17 o 
  -4   9   1       37.63       47.31     17.45 o 
  -3   9   1      310.84      326.30     40.13 o 
  -2   9   1        0.09       13.38     12.79 o 
  -1   9   1      741.31      839.90     37.29 o 
   0   9   1      158.50      176.89     17.65 o 
   1   9   1       52.43       58.36     10.35 o 
   2   9   1      375.53      413.38     26.68 o 
   3   9   1     1755.10     1522.14    137.52 o 
   4   9   1     1640.01     1664.41     59.71 o 
   5   9   1     1438.95     1424.57     54.25 o 
   6   9   1        6.39        8.47     14.27 o 
   7   9   1      849.52      783.71    147.29 o 
   8   9   1       28.06       46.24     20.76 o 
   9   9   1      723.90      708.97     85.67 o 
  10   9   1       56.48       47.67     30.74 o 
  11   9   1       25.16       53.82     22.52 o 
  12   9   1       31.38       58.16     26.18 o 
  13   9   1        8.95       24.78     24.46 o 
  14   9   1        6.10        0.00     20.50 o 
  15   9   1       55.43       17.47     59.09 o 
  -9  10   1       10.47        9.18     18.51 o 
  -8  10   1      111.28       95.22     24.34 o 
  -7  10   1       92.98       66.98     24.50 o 
  -6  10   1       29.05       29.43     17.96 o 
  -5  10   1      116.86      124.58     24.74 o 
  -4  10   1       45.21       33.57     15.25 o 
  -3  10   1      133.74      217.13     35.05 o 
  -2  10   1       37.55       29.42     13.52 o 
  -1  10   1      142.12      164.77     24.31 o 
   0  10   1       49.25       86.62     13.57 o 
   1  10   1     1371.64     1231.96     43.81 o 
   2  10   1        7.76       11.38      8.03 o 
   3  10   1      188.89      176.83     22.71 o 
   4  10   1      221.40      258.82     26.81 o 
   5  10   1      289.33      298.40     29.03 o 
   6  10   1       88.17      111.57     26.97 o 
   7  10   1       37.31       42.27     22.76 o 
   8  10   1      462.97      430.44     52.58 o 
   9  10   1     1404.43     1357.24     84.07 o 
  10  10   1       26.58       44.06     30.06 o 
  11  10   1       42.06       28.66     21.41 o 
  12  10   1      112.38      110.83     32.52 o 
  13  10   1        1.46       22.62     24.43 o 
  14  10   1        0.10       16.18     22.06 o 
  -8  11   1        0.15        6.64     18.23 o 
  -7  11   1       51.49       41.17     22.43 o 
  -6  11   1        5.04       23.59     18.02 o 
  -5  11   1       17.55       16.54     16.56 o 
  -4  11   1      119.68      116.70     24.10 o 
  -3  11   1       14.41       20.16     14.03 o 
  -2  11   1      344.96      377.42     45.55 o 
  -1  11   1        0.69        5.20     12.07 o 
   0  11   1      295.38      255.94     30.31 o 
   1  11   1        8.92        0.00      8.27 o 
   2  11   1      679.03      677.81     35.92 o 
   3  11   1        0.38        0.00      8.07 o 
   4  11   1       27.87       11.66     11.34 o 
   5  11   1      958.08      942.07     49.28 o 
   6  11   1        4.44        0.00     10.68 o 
   7  11   1      945.92     1081.96    122.61 o 
   8  11   1      608.09      521.32     60.77 o 
   9  11   1     1201.87     1216.27     81.84 o 
  10  11   1       41.03       32.23     21.91 o 
  11  11   1      627.89      698.33     85.47 o 
  12  11   1       77.71      108.91     34.76 o 
  13  11   1      260.88      328.52     57.46 o 
  14  11   1        5.39        0.00     17.10 o 
  -8  12   1        0.10       31.27     28.69 o 
  -7  12   1        0.39        0.00     25.68 o 
  -6  12   1       72.90       71.16     23.55 o 
  -5  12   1       41.21       64.25     22.21 o 
  -4  12   1       92.24      111.37     24.13 o 
  -3  12   1       31.21       51.63     17.92 o 
  -2  12   1      413.14      403.00     41.36 o 
  -1  12   1       78.40      100.50     27.05 o 
   0  12   1      326.36      339.67     47.57 o 
   1  12   1       65.11       99.65     25.40 o 
   2  12   1        3.42        2.14     10.92 o 
   3  12   1      261.04      268.70     31.09 o 
   4  12   1        0.09       17.93     13.70 o 
   5  12   1      249.58      247.16     32.87 o 
   6  12   1       55.44       26.36     13.93 o 
   7  12   1      537.41      515.13     71.29 o 
   8  12   1      110.92       89.50     28.68 o 
   9  12   1      690.39      708.46     93.78 o 
  10  12   1       17.14       37.54     25.37 o 
  11  12   1       72.22       98.03     32.55 o 
  12  12   1       35.38       40.65     50.64 o 
  13  12   1       80.26      100.36     54.80 o 
  14  12   1       19.52       13.61     23.34 o 
  -6  13   1       13.59        0.00     25.23 o 
  -5  13   1        7.14        3.46     22.00 o 
  -4  13   1       78.39       86.79     30.79 o 
  -3  13   1       17.66       40.39     25.09 o 
  -2  13   1        2.98        8.11     20.10 o 
  -1  13   1       61.01       80.20     26.89 o 
   0  13   1      588.00      647.86     67.89 o 
   1  13   1       16.43        0.00     17.27 o 
   2  13   1      291.05      332.77     46.67 o 
   3  13   1      578.51      521.27     45.99 o 
   4  13   1       60.28       66.20     18.11 o 
   5  13   1       19.45       24.69     13.54 o 
   6  13   1      107.21       99.32     34.28 o 
   7  13   1       10.17       25.88     21.00 o 
   8  13   1       65.28       82.15     30.86 o 
   9  13   1      171.59      136.39     36.02 o 
  10  13   1       44.37      115.33     35.42 o 
  11  13   1      215.79      253.63     69.25 o 
  12  13   1       16.90        8.25     22.69 o 
  13  13   1      112.11      147.52     36.14 o 
  -5  14   1        0.05       11.74     39.33 o 
  -4  14   1       11.59       23.17     31.90 o 
  -3  14   1        0.57        0.00     19.46 o 
  -2  14   1       35.93       76.30     26.69 o 
  -1  14   1        8.22        3.24     22.08 o 
   0  14   1      117.99      166.22     40.76 o 
   1  14   1      379.99      407.50     56.57 o 
   2  14   1       77.27       28.01     51.53 o 
   3  14   1      507.10      467.23     74.23 o 
   4  14   1      327.91      307.13     37.15 o 
   5  14   1       96.00       67.74     20.37 o 
   6  14   1      231.49      238.67     87.24 o 
   7  14   1        3.14        0.00     19.84 o 
   8  14   1      332.97      388.76     59.31 o 
   9  14   1       29.66       21.89     27.18 o 
  10  14   1        0.45        0.00     23.27 o 
  11  14   1        0.00        0.00     28.56 o 
  12  14   1       24.51       37.74     31.22 o 
  -4  15   1       75.82       91.75     36.10 o 
  -3  15   1        0.03       12.52     24.73 o 
  -2  15   1        6.40       37.21     24.10 o 
  -1  15   1        0.00       26.59     21.10 o 
   0  15   1       61.60       50.35     27.77 o 
   1  15   1        6.13       13.02     22.83 o 
   2  15   1       45.95       80.38     29.45 o 
   3  15   1      104.06      113.78     31.52 o 
   4  15   1       27.56       46.39     21.58 o 
   5  15   1       10.88       14.62     16.45 o 
   6  15   1       49.42       23.44     24.63 o 
   7  15   1      718.25      713.80     76.17 o 
   8  15   1       20.74        0.00     26.50 o 
   9  15   1      138.06      172.37     39.51 o 
  10  15   1        0.24        4.66     25.09 o 
  11  15   1        6.70        2.18     51.12 o 
  -2  16   1       28.09        1.50     23.67 o 
  -1  16   1      106.81      152.79     71.77 o 
   0  16   1       76.68      118.84     35.33 o 
   1  16   1       22.41        0.00     22.16 o 
   2  16   1        1.37       12.11     25.00 o 
   3  16   1        6.52        0.00     50.91 o 
   4  16   1      228.83      169.75     39.23 o 
   5  16   1      128.76      126.60     27.96 o 
   6  16   1       65.75       29.40     24.99 o 
   7  16   1       23.96        6.53     24.80 o 
   8  16   1        0.56       36.78     28.08 o 
   9  16   1        8.89       16.65     29.46 o 
  10  16   1      154.54      126.87     36.03 o 
   0  17   1       35.52        0.00     20.48 o 
   1  17   1        1.11        0.00     25.43 o 
   2  17   1       80.28       85.80     32.93 o 
   3  17   1        0.83       10.78     24.38 o 
   4  17   1        0.00       16.25     25.57 o 
   5  17   1       64.52       79.88     45.26 o 
   6  17   1       14.06       22.55     26.25 o 
   7  17   1        0.74       20.64     26.29 o 
   8  17   1       37.16       32.78     52.55 o 
  -7 -16   2        0.16        0.00     25.63 o 
  -6 -16   2       17.96       30.24     26.73 o 
  -5 -16   2       38.85        0.00     33.53 o 
  -4 -16   2       31.19       36.74     26.49 o 
  -3 -16   2      267.84      260.37     48.38 o 
  -2 -16   2       75.86       66.73     49.62 o 
  -1 -16   2        2.15        2.43     22.03 o 
   0 -16   2        0.07        0.00     22.45 o 
   1 -16   2        0.42       28.01     28.42 o 
  -9 -15   2        0.10       35.57     25.00 o 
  -8 -15   2       37.86       17.16     44.44 o 
  -7 -15   2        1.15       23.16     24.67 o 
  -6 -15   2       48.88       47.10     29.83 o 
  -5 -15   2       23.26        0.00     36.67 o 
  -4 -15   2       63.79       79.84     24.03 o 
  -3 -15   2       16.75       19.32     22.46 o 
  -2 -15   2      104.04       79.85     57.25 o 
  -1 -15   2       60.80      104.46     33.04 o 
   0 -15   2       43.62       47.69     23.42 o 
   1 -15   2       36.17       10.17     23.25 o 
   2 -15   2        0.09       24.63     24.13 o 
   3 -15   2       14.57        0.00     44.91 o 
 -10 -14   2      105.10      128.31     38.67 o 
  -9 -14   2       57.86       68.73     37.55 o 
  -8 -14   2       22.48       59.39     28.68 o 
  -7 -14   2        6.72       37.53     27.60 o 
  -6 -14   2       99.47       80.31     30.84 o 
  -5 -14   2      208.43      187.84     38.56 o 
  -4 -14   2        7.20       15.48     17.11 o 
  -3 -14   2       65.42       68.40     21.48 o 
  -2 -14   2       36.58       50.82     25.97 o 
  -1 -14   2      136.05      122.28     49.00 o 
   0 -14   2        2.10        0.00     19.51 o 
   1 -14   2       40.79       48.92     27.59 o 
   2 -14   2       49.37       91.81     33.33 o 
   3 -14   2        6.19        5.42     23.65 o 
   4 -14   2        1.32        0.00     26.04 o 
   5 -14   2        9.86        0.00     31.97 o 
 -11 -13   2       54.81      102.31     35.85 o 
 -10 -13   2      122.08      129.82     38.19 o 
  -9 -13   2      119.83      130.68     52.48 o 
  -8 -13   2       80.17       75.11     34.35 o 
  -7 -13   2        0.05        0.00     21.79 o 
  -6 -13   2        5.97        5.04     34.42 o 
  -5 -13   2       57.91       71.23     31.49 o 
  -4 -13   2       34.75       35.43     18.09 o 
  -3 -13   2       18.43       20.38     16.61 o 
  -2 -13   2      319.42      277.62     40.73 o 
  -1 -13   2        4.04        0.00     18.40 o 
   0 -13   2        0.81        0.00     17.78 o 
   1 -13   2       11.75       48.77     50.30 o 
   2 -13   2        7.50       41.52     28.49 o 
   3 -13   2      181.77      269.72     58.89 o 
   4 -13   2        0.69        8.13     49.34 o 
   5 -13   2       43.35       94.10     60.45 o 
   6 -13   2        6.87        0.00     33.60 o 
 -12 -12   2       18.77        2.55     26.65 o 
 -11 -12   2      356.39      416.24     86.15 o 
 -10 -12   2       15.53        3.62     23.58 o 
  -9 -12   2       96.97      192.07     45.14 o 
  -8 -12   2       89.29      134.25     36.47 o 
  -7 -12   2      197.04      221.63     44.08 o 
  -6 -12   2        9.80       13.01     21.09 o 
  -5 -12   2      737.79      727.52     53.43 o 
  -4 -12   2       18.91       11.95     15.30 o 
  -3 -12   2      223.72      257.92     32.89 o 
  -2 -12   2      151.70      154.24     26.20 o 
  -1 -12   2       17.10        8.25     14.48 o 
   0 -12   2        8.60       17.29     18.63 o 
   1 -12   2        8.31       19.28     29.78 o 
   2 -12   2        1.37        0.00     21.20 o 
   3 -12   2        2.78       30.31     22.46 o 
   4 -12   2       16.77       23.32     24.74 o 
   5 -12   2       25.45       15.47     25.63 o 
   6 -12   2       14.96       81.34     30.29 o 
   7 -12   2       35.74       45.59     31.85 o 
 -13 -11   2       53.45       55.79     36.40 o 
 -12 -11   2       15.75        0.00     32.37 o 
 -11 -11   2        1.56        0.00     23.41 o 
 -10 -11   2        0.74        0.00     21.08 o 
  -9 -11   2       57.02       96.26     38.17 o 
  -8 -11   2       75.46       61.64     28.18 o 
  -7 -11   2      935.04      896.99    143.33 o 
  -6 -11   2     1224.26     1233.35     81.40 o 
  -5 -11   2       53.88       74.55     18.62 o 
  -4 -11   2       53.92       88.26     38.41 o 
  -3 -11   2       95.77       56.49     17.98 o 
  -2 -11   2      204.30      162.11     25.28 o 
  -1 -11   2      211.89      248.85     30.95 o 
   0 -11   2      596.38      679.06     46.56 o 
   1 -11   2       70.34       65.17     24.01 o 
   2 -11   2      470.48      519.94     60.84 o 
   3 -11   2      128.12      160.42     36.10 o 
   4 -11   2       25.21        9.01     39.67 o 
   5 -11   2        2.18        6.87     20.61 o 
   6 -11   2       75.03       48.85     27.44 o 
   7 -11   2      250.66      247.48     49.77 o 
   8 -11   2       34.98       19.28     30.45 o 
 -13 -10   2        4.86       18.41     24.87 o 
 -12 -10   2      130.27      146.32     92.35 o 
 -11 -10   2      353.85      382.58     59.42 o 
 -10 -10   2      403.35      490.74     66.12 o 
  -9 -10   2       11.38        2.54     36.26 o 
  -8 -10   2       41.69       56.17     25.78 o 
  -7 -10   2      697.97      646.83     93.51 o 
  -6 -10   2      497.03      489.57     41.66 o 
  -5 -10   2        1.53       14.16     11.22 o 
  -4 -10   2       46.56       68.34     17.81 o 
  -3 -10   2       32.05       44.82     14.67 o 
  -2 -10   2      103.36       82.65     18.71 o 
  -1 -10   2     1730.86     1647.56     67.27 o 
   0 -10   2      320.00      349.37     35.27 o 
   1 -10   2        1.14        2.19     15.71 o 
   2 -10   2      405.28      473.95     55.84 o 
   3 -10   2      104.12      155.37     33.79 o 
   4 -10   2        5.32        0.00     19.77 o 
   5 -10   2       55.72       30.82     22.72 o 
   6 -10   2       21.79       56.40     24.65 o 
   7 -10   2       24.41       55.02     25.42 o 
   8 -10   2        5.04       27.99     27.74 o 
   9 -10   2        6.44        0.00     52.96 o 
 -13  -9   2       37.85       41.60     34.21 o 
 -12  -9   2        0.02        0.00     22.42 o 
 -11  -9   2      125.60      146.37     36.74 o 
 -10  -9   2       55.17       53.97     25.24 o 
  -9  -9   2       41.00       26.56     21.47 o 
  -8  -9   2      864.98      886.59     79.30 o 
  -7  -9   2      518.75      586.00     63.74 o 
  -6  -9   2      797.66      887.75     49.01 o 
  -5  -9   2      238.76      262.11     68.62 o 
  -4  -9   2      946.90      889.65     64.15 o 
  -3  -9   2      195.17      217.06     25.86 o 
  -2  -9   2      116.86      104.00     18.04 o 
  -1  -9   2       93.44      105.07     29.58 o 
   0  -9   2        0.13        7.71     10.40 o 
   1  -9   2     1207.11     1271.02     54.84 o 
   2  -9   2       53.58       47.50     13.89 o 
   3  -9   2      384.25      355.67     34.02 o 
   4  -9   2     1187.61     1150.78     56.92 o 
   5  -9   2      128.30      179.68     29.30 o 
   6  -9   2      147.12      150.76     31.20 o 
   7  -9   2       65.65       54.30     21.96 o 
   8  -9   2        0.43       51.60     20.42 o 
   9  -9   2        2.77        0.00     33.71 o 
  10  -9   2        8.91        0.00     19.38 o 
 -14  -8   2        5.87       32.60     27.60 o 
 -13  -8   2       59.00       35.64     24.66 o 
 -12  -8   2       46.52       74.98     29.71 o 
 -11  -8   2      101.25      132.64     35.68 o 
 -10  -8   2      766.72      730.68     74.38 o 
  -9  -8   2      100.66      114.65     29.73 o 
  -8  -8   2     1009.34     1062.61     72.21 o 
  -7  -8   2     3214.57     3343.36    135.83 o 
  -6  -8   2      228.63      239.62     26.63 o 
  -5  -8   2      857.38      845.95     43.63 o 
  -4  -8   2      364.47      397.49     39.14 o 
  -3  -8   2      552.54      528.74     37.99 o 
  -2  -8   2      931.11      912.62     36.26 o 
  -1  -8   2      707.97      732.90     29.99 o 
   0  -8   2      221.14      221.74     18.65 o 
   1  -8   2       66.71       55.65     11.50 o 
   2  -8   2       29.53       43.56     10.07 o 
   3  -8   2       91.11       98.85     17.99 o 
   4  -8   2        3.04        7.55     17.97 o 
   5  -8   2      166.33      165.59     26.27 o 
   6  -8   2      893.89      874.22     55.76 o 
   7  -8   2      567.07      534.20     82.54 o 
   8  -8   2        0.19       21.87     15.22 o 
   9  -8   2       19.40       37.15     18.79 o 
  10  -8   2       84.44       71.54     23.16 o 
  11  -8   2        3.17        0.00     25.34 o 
 -14  -7   2        3.43       32.08     26.41 o 
 -13  -7   2       13.97        5.53     21.39 o 
 -12  -7   2       35.89       45.98     24.75 o 
 -11  -7   2      145.78      181.09     37.51 o 
 -10  -7   2       12.70        6.25     19.13 o 
  -9  -7   2      233.78      202.58     41.51 o 
  -8  -7   2     1159.04     1117.89     72.05 o 
  -7  -7   2      121.40      143.47     31.65 o 
  -6  -7   2       50.26       77.47     16.15 o 
  -5  -7   2      434.09      456.62     34.45 o 
  -4  -7   2     2404.34     2452.06     95.92 o 
  -3  -7   2       61.07       67.98     13.43 o 
  -2  -7   2      192.85      258.04     27.53 o 
  -1  -7   2      571.28      555.59     24.29 o 
   0  -7   2      324.73      344.79     29.77 o 
   1  -7   2     1230.69     1161.17     38.08 o 
   2  -7   2        5.93        8.60      6.78 o 
   3  -7   2       14.66       15.38      9.98 o 
   4  -7   2       28.66       44.46     13.76 o 
   5  -7   2     1013.53      975.78     49.72 o 
   6  -7   2      205.47      206.45     28.48 o 
   7  -7   2      130.98      139.35     24.65 o 
   8  -7   2      180.62      182.03     41.75 o 
   9  -7   2        6.51       42.43     17.73 o 
  10  -7   2       51.72       28.49     19.94 o 
  11  -7   2        9.05        6.78     20.69 o 
 -14  -6   2      196.85      251.40     46.79 o 
 -13  -6   2      185.20      204.38     41.06 o 
 -12  -6   2        5.29       22.79     21.74 o 
 -11  -6   2      104.46       65.52     25.34 o 
 -10  -6   2       17.25        0.00     15.27 o 
  -9  -6   2      608.10      543.26     57.44 o 
  -8  -6   2        0.45       12.21     14.19 o 
  -7  -6   2      496.27      536.24     53.83 o 
  -6  -6   2      725.28      718.61    101.76 o 
  -5  -6   2      852.13      918.23     46.02 o 
  -4  -6   2      841.91      875.61     38.34 o 
  -3  -6   2     5728.91     5576.20    128.74 o 
  -2  -6   2     4231.92     4345.95    106.83 o 
  -1  -6   2     5560.10     5941.32    126.22 o 
   0  -6   2      667.17      644.54     24.43 o 
   1  -6   2      369.42      450.29     27.74 o 
   2  -6   2     1191.52     1236.68     47.75 o 
   3  -6   2      263.71      296.01     20.88 o 
   4  -6   2      762.60      771.70     30.62 o 
   5  -6   2      315.59      384.06     34.33 o 
   6  -6   2       12.97        4.99     11.02 o 
   7  -6   2       68.90       78.54     19.99 o 
   8  -6   2      103.01       86.38     29.57 o 
   9  -6   2       42.82       40.61     19.66 o 
  10  -6   2      166.68      163.32     30.26 o 
  11  -6   2       47.27       68.85     29.64 o 
  12  -6   2        9.74       40.25     25.99 o 
 -14  -5   2       34.19        0.00     26.44 o 
 -13  -5   2      153.23      160.26     41.23 o 
 -12  -5   2        9.11       21.23     23.25 o 
 -11  -5   2      378.31      351.73     48.84 o 
 -10  -5   2     1599.20     1391.14     81.81 o 
  -9  -5   2       77.83       80.91     32.37 o 
  -8  -5   2       42.71       28.21     16.33 o 
  -7  -5   2       53.42       54.87     16.91 o 
  -6  -5   2      553.29      526.32     47.71 o 
  -5  -5   2     1345.76     1580.68     71.71 o 
  -4  -5   2      426.25      464.07     28.61 o 
  -3  -5   2      855.02      791.63     43.74 o 
  -2  -5   2      558.41      539.07     26.98 o 
  -1  -5   2       81.25       66.25     14.64 o 
   0  -5   2     1619.72     1852.41     44.60 o 
   1  -5   2     1313.75     1383.54     37.99 o 
   2  -5   2      516.42      606.20     23.93 o 
   3  -5   2       42.35       33.06      9.13 o 
   4  -5   2      493.96      462.19     38.58 o 
   5  -5   2      707.71      715.01     29.53 o 
   6  -5   2       85.27      108.76     19.20 o 
   7  -5   2     2010.95     1875.99    111.84 o 
   8  -5   2      462.93      477.87     42.65 o 
   9  -5   2      104.04      125.62     24.03 o 
  10  -5   2      274.86      335.35     50.41 o 
  11  -5   2        1.05        0.00     36.53 o 
  12  -5   2       79.48       58.08     24.92 o 
  13  -5   2        6.84       29.08     21.68 o 
 -14  -4   2       85.76      106.32     51.66 o 
 -13  -4   2      194.38      294.57     72.11 o 
 -12  -4   2      349.13      419.91     81.92 o 
 -11  -4   2      266.31      311.97     45.07 o 
 -10  -4   2        6.53        6.09     17.72 o 
  -9  -4   2      311.71      288.33     40.72 o 
  -8  -4   2      518.82      550.43     52.56 o 
  -7  -4   2      129.81      132.07     25.85 o 
  -6  -4   2     1574.64     1469.56     92.90 o 
  -5  -4   2      619.07      661.96     41.85 o 
  -4  -4   2       90.99       93.16     18.46 o 
  -3  -4   2     2420.14     2084.88     94.07 o 
  -2  -4   2       57.23       51.97     12.97 o 
  -1  -4   2     1160.95     1109.39     38.02 o 
   0  -4   2       21.71       20.46      4.89 o 
   1  -4   2     7021.74     6922.62    121.48 o 
   2  -4   2     3486.82     3450.43     70.90 o 
   3  -4   2      103.86       89.30     10.32 o 
   4  -4   2     1634.55     1735.43     46.55 o 
   5  -4   2      257.59      269.49     31.48 o 
   6  -4   2      744.55      729.61     51.95 o 
   7  -4   2     1424.86     1293.74     56.66 o 
   8  -4   2      144.75      142.15     22.65 o 
   9  -4   2       14.10       13.60     13.87 o 
  10  -4   2        3.48       10.22     17.58 o 
  11  -4   2        0.05        0.00     31.01 o 
  12  -4   2       11.51        9.66     21.49 o 
  13  -4   2       85.27      147.76     34.08 o 
 -14  -3   2        1.96        0.00     31.62 o 
 -13  -3   2        1.54        0.00     24.67 o 
 -12  -3   2       29.47       45.94     35.03 o 
 -11  -3   2      109.09       66.82     20.29 o 
 -10  -3   2      379.70      367.45     38.51 o 
  -9  -3   2     3848.99     3450.48    106.70 o 
  -8  -3   2      195.64      216.54     37.41 o 
  -7  -3   2      256.00      237.68     31.27 o 
  -6  -3   2       51.95       36.50     15.24 o 
  -5  -3   2     1905.08     2085.21     63.51 o 
  -4  -3   2     1213.91     1221.97     42.38 o 
  -3  -3   2     2573.29     2758.00     69.06 o 
  -2  -3   2     2702.11     2718.33     66.02 o 
  -1  -3   2      225.11      196.21     15.45 o 
   0  -3   2      941.34      864.59     26.84 o 
   2  -3   2     2127.18     2010.00     45.78 o 
   3  -3   2        1.46        1.88      4.05 o 
   4  -3   2        0.15        9.23      4.89 o 
   5  -3   2        5.75        6.26      5.27 o 
   6  -3   2      579.35      587.68     26.52 o 
   7  -3   2      354.40      337.15     31.65 o 
   8  -3   2      254.62      307.90     31.63 o 
   9  -3   2     1378.33     1288.89     59.93 o 
  10  -3   2       62.32       74.98     26.76 o 
  11  -3   2      191.79      216.18     42.32 o 
  12  -3   2      156.31      228.87     44.35 o 
  13  -3   2        7.62        3.05     21.86 o 
 -14  -2   2        1.47       40.08     40.21 o 
 -13  -2   2       33.90       71.60     26.90 o 
 -12  -2   2       29.02       68.47     28.99 o 
 -11  -2   2       48.70       30.38     16.82 o 
 -10  -2   2     1194.15     1141.44     57.10 o 
  -9  -2   2      853.27      713.13     58.04 o 
  -8  -2   2     1185.85     1125.97     51.58 o 
  -7  -2   2      739.94      623.50     38.56 o 
  -6  -2   2       62.14       87.26     15.29 o 
  -5  -2   2      195.31      212.12     25.54 o 
  -4  -2   2     3769.55     3823.83    116.60 o 
  -3  -2   2     1702.89     1604.87     46.12 o 
  -2  -2   2      270.12      233.18     14.12 o 
  -1  -2   2     5216.81     5486.45    115.60 o 
   0  -2   2     3921.44     3982.92    109.27 o 
   1  -2   2      223.70      268.55     11.27 o 
   2  -2   2       60.50       61.25      8.03 o 
   3  -2   2     2196.17     2002.00     52.12 o 
   4  -2   2      575.01      508.72     20.41 o 
   5  -2   2     1103.65     1192.95     36.29 o 
   6  -2   2      255.41      258.44     19.60 o 
   7  -2   2       21.28       25.74      8.79 o 
   8  -2   2      746.51      877.96     69.88 o 
   9  -2   2        2.18        0.00      9.85 o 
  10  -2   2      617.94      653.53     66.62 o 
  11  -2   2     1059.66     1091.15     89.29 o 
  12  -2   2      158.62      195.87     40.32 o 
  13  -2   2        1.84       19.10     18.49 o 
  14  -2   2        0.11        0.00     28.76 o 
 -14  -1   2       33.37       37.27     31.97 o 
 -13  -1   2        5.78        3.53     33.60 o 
 -12  -1   2       56.82       59.44     27.66 o 
 -11  -1   2      246.34      155.40     34.48 o 
 -10  -1   2      875.84      824.25     51.19 o 
  -9  -1   2      112.48      129.15     24.79 o 
  -8  -1   2       11.27        0.00      8.92 o 
  -7  -1   2      935.49      903.70     45.48 o 
  -6  -1   2       32.01       30.14      9.22 o 
  -5  -1   2      273.97      316.70     34.74 o 
  -4  -1   2      573.27      700.77     36.38 o 
  -3  -1   2      230.97      313.29     22.25 o 
  -2  -1   2        6.42        1.51      2.79 o 
  -1  -1   2     1024.57      905.75     61.54 o 
   0  -1   2     8828.50     9044.45    165.21 o 
   1  -1   2      372.62      419.09     19.76 o 
   2  -1   2     4944.20     5576.96    109.84 o 
   3  -1   2     1797.92     1977.99     43.46 o 
   4  -1   2       41.14       78.30      9.32 o 
   5  -1   2     1014.17      932.16     30.45 o 
   6  -1   2     2189.14     2062.27     53.03 o 
   7  -1   2      237.95      297.71     22.08 o 
   8  -1   2      284.99      254.56     21.61 o 
   9  -1   2      131.16      116.39     22.52 o 
  10  -1   2      531.49      617.11     63.56 o 
  11  -1   2        6.11       19.95     17.27 o 
  12  -1   2       96.22       90.11     49.69 o 
  13  -1   2      107.91      214.01     62.57 o 
  14  -1   2       92.88       97.19     44.85 o 
 -14   0   2        0.43        0.00     25.87 o 
 -13   0   2      216.01      235.93     47.36 o 
 -12   0   2        4.42       40.42     24.88 o 
 -11   0   2       85.48       70.13     29.25 o 
 -10   0   2      422.93      374.09     51.49 o 
  -9   0   2     2248.30     2135.36    148.73 o 
  -8   0   2     1481.33     1464.71     59.26 o 
  -7   0   2      804.20      836.17     68.28 o 
  -6   0   2     8952.58     8846.64    240.23 o 
  -5   0   2      254.32      219.90     20.92 o 
  -4   0   2      136.79      148.91     15.72 o 
  -3   0   2     5950.37     5775.46    119.79 o 
  -2   0   2     1733.73     1570.05    174.00 o 
  -1   0   2      759.40      831.40     29.46 o 
   0   0   2     7990.85     7686.58    171.26 o 
   1   0   2     5998.98     5805.23    207.91 o 
   2   0   2     8155.30     8679.93    191.27 o 
   3   0   2      180.80      166.37     11.02 o 
   4   0   2      350.76      360.20     15.55 o 
   5   0   2      576.08      589.44     22.25 o 
   6   0   2     2201.13     2360.61     62.70 o 
   7   0   2       52.86       83.40     11.31 o 
   8   0   2     1089.90     1109.84     51.82 o 
   9   0   2        1.97        0.00      8.53 o 
  10   0   2      118.14      114.28     28.61 o 
  11   0   2        0.45       14.74     31.28 o 
  12   0   2        1.92        0.00     26.58 o 
  13   0   2       13.34       32.85     30.40 o 
  14   0   2      106.89      136.58     43.07 o 
  15   0   2      118.84      154.99     51.12 o 
 -14   1   2       15.27       58.90     30.52 o 
 -13   1   2      162.29      121.18     77.70 o 
 -12   1   2      319.45      398.67     61.18 o 
 -11   1   2      217.00      257.82     47.22 o 
 -10   1   2      112.80      124.31     41.92 o 
  -9   1   2      182.28      244.89     41.12 o 
  -8   1   2       28.61       20.48     10.92 o 
  -7   1   2       14.20       16.19      8.84 o 
  -6   1   2      708.54      689.93     34.37 o 
  -5   1   2      114.59      123.27     15.10 o 
  -4   1   2     3775.61     4181.68     96.24 o 
  -3   1   2       49.86       75.88      9.93 o 
  -2   1   2      799.58      905.94     39.05 o 
  -1   1   2      384.33      357.50     14.17 o 
   0   1   2      171.94      140.31      7.54 o 
   1   1   2     7253.33     8305.08    270.44 o 
   2   1   2    17309.35    18551.60    399.64 o 
   3   1   2      642.05      707.04     60.66 o 
   4   1   2     4666.00     4799.63    244.93 o 
   5   1   2     2325.66     2636.75     63.58 o 
   6   1   2     1519.62     1443.69     44.99 o 
   7   1   2      502.82      512.20     23.97 o 
   8   1   2      109.35      106.81     13.20 o 
   9   1   2      142.46      116.60     19.42 o 
  10   1   2     3787.16     3449.74    109.79 o 
  11   1   2      440.67      316.93     63.79 o 
  12   1   2       53.12      105.37     40.48 o 
  13   1   2      179.08      190.43     57.93 o 
  14   1   2       40.67       73.74     40.21 o 
  15   1   2       33.90       43.76     35.30 o 
 -13   2   2       26.10       42.69     27.08 o 
 -12   2   2       48.75       45.86     25.17 o 
 -11   2   2      130.80       84.73     32.42 o 
 -10   2   2       11.05       13.50     18.75 o 
  -9   2   2        0.06       10.44     14.45 o 
  -8   2   2      645.09      659.62     67.54 o 
  -7   2   2       84.92      109.49     16.49 o 
  -6   2   2       62.21       63.76     12.42 o 
  -5   2   2     2547.26     2411.63     67.10 o 
  -4   2   2    10798.73    11242.38    219.40 o 
  -3   2   2     1293.45     1325.65     47.26 o 
  -2   2   2      942.70      973.83     33.74 o 
  -1   2   2     4177.16     4120.47     82.68 o 
   0   2   2    16354.00    16625.36    294.11 o 
   1   2   2      357.45      544.13     21.67 o 
   2   2   2       89.24       71.27      8.67 o 
   3   2   2        0.37       12.64      5.60 o 
   4   2   2     5500.16     5651.49    144.66 o 
   5   2   2      435.69      522.51     20.04 o 
   6   2   2     3623.76     3860.67    147.55 o 
   7   2   2      594.62      640.91     25.71 o 
   8   2   2        0.32        4.37      5.92 o 
   9   2   2       42.56       64.15     17.38 o 
  10   2   2     1481.79     1296.33    105.10 o 
  11   2   2      708.86      799.54    115.32 o 
  12   2   2       50.79       53.84     30.26 o 
  13   2   2      115.41      220.14     61.34 o 
  14   2   2       16.95        1.23     25.90 o 
  15   2   2       33.73       13.49     30.26 o 
 -13   3   2       51.72       41.13     54.18 o 
 -12   3   2       78.90       89.52     52.28 o 
 -11   3   2        3.15        0.00     15.20 o 
 -10   3   2      270.11      236.06     42.98 o 
  -9   3   2      285.36      266.37     54.12 o 
  -8   3   2      677.05      679.02     63.58 o 
  -7   3   2       42.94       25.96     25.63 o 
  -6   3   2      693.11      654.48     39.59 o 
  -5   3   2     1390.42     1256.08     41.93 o 
  -4   3   2      308.58      321.87     18.11 o 
  -3   3   2      109.00      100.31      9.19 o 
  -2   3   2      161.87       99.02     25.01 o 
  -1   3   2      978.96      910.26     30.46 o 
   0   3   2      436.26      437.97     16.25 o 
   1   3   2     1519.32     1920.25     53.07 o 
   2   3   2     2880.46     3303.26     86.02 o 
   3   3   2    11713.11    11581.65    263.53 o 
   4   3   2     1954.58     1961.91     65.23 o 
   5   3   2     2472.93     2621.53     85.25 o 
   6   3   2      291.75      312.15     30.83 o 
   7   3   2     2066.06     1869.74     76.94 o 
   8   3   2     2183.39     2242.59     90.54 o 
   9   3   2       58.28       55.38     17.35 o 
  10   3   2     2143.41     1865.33     87.35 o 
  11   3   2       72.25       57.89     21.33 o 
  12   3   2      496.61      441.65     78.11 o 
  13   3   2        1.33       20.72     26.44 o 
  14   3   2      538.85      711.68    111.23 o 
  15   3   2       10.76       45.66     34.90 o 
 -13   4   2      173.06      302.78     84.38 o 
 -12   4   2       21.90       13.07     22.74 o 
 -11   4   2      146.63      185.71     50.37 o 
 -10   4   2       58.70       50.83     24.78 o 
  -9   4   2       14.33       55.60     22.53 o 
  -8   4   2      260.76      200.41     36.77 o 
  -7   4   2       22.34       36.83     17.56 o 
  -6   4   2     2177.70     2026.85     91.18 o 
  -5   4   2     1212.85     1148.88     61.68 o 
  -4   4   2      720.90      828.96     66.04 o 
  -3   4   2     3929.01     4004.02    215.51 o 
  -2   4   2      478.15      502.55     66.72 o 
  -1   4   2       73.59       55.06     12.88 o 
   0   4   2    62913.83    63928.96   1105.54 o 
   1   4   2    49031.80    53189.24   1124.10 o 
   2   4   2      990.27      890.28     95.35 o 
   3   4   2     1666.76     1450.60     52.59 o 
   4   4   2     4317.30     4578.56    125.67 o 
   5   4   2      811.72      818.14     41.60 o 
   6   4   2     4943.03     5405.66    154.83 o 
   7   4   2       81.75       81.41     18.89 o 
   8   4   2      240.19      235.96     42.26 o 
   9   4   2       66.52      115.49     24.63 o 
  10   4   2      353.15      338.56     42.91 o 
  11   4   2      126.13      120.88     28.08 o 
  12   4   2       17.96       26.98     19.53 o 
  13   4   2       14.67       38.20     22.14 o 
  14   4   2      303.17      344.87     72.65 o 
  15   4   2       92.04       48.25     32.44 o 
 -12   5   2       17.91       13.57     23.55 o 
 -11   5   2       44.19       34.08     22.40 o 
 -10   5   2      165.61      206.69     42.19 o 
  -9   5   2       91.13      137.69     32.33 o 
  -8   5   2       84.58       87.31     45.53 o 
  -7   5   2      758.01      688.95     62.59 o 
  -6   5   2       44.19       42.95     30.94 o 
  -5   5   2       50.39      115.14     22.79 o 
  -4   5   2      100.91       91.89     19.21 o 
  -3   5   2      641.98      686.75     52.07 o 
  -2   5   2      134.55      209.07     25.29 o 
  -1   5   2     5115.41     5016.69    126.87 o 
   0   5   2    16212.60    17350.67    391.97 o 
   1   5   2     5059.71     4873.34    125.69 o 
   3   5   2     1302.23     1294.45     87.85 o 
   4   5   2     1802.50     1831.35     67.47 o 
   5   5   2     1170.54     1259.37     37.18 o 
   6   5   2     4127.52     4195.54    129.11 o 
   7   5   2     4645.90     4488.70    140.82 o 
   8   5   2      200.69      255.86     34.00 o 
   9   5   2       89.27       61.83     17.97 o 
  10   5   2       40.52       65.70     32.71 o 
  11   5   2     1100.77     1079.56     69.99 o 
  12   5   2      104.21       95.72     30.15 o 
  13   5   2       33.13       72.98     25.99 o 
  14   5   2      105.07      134.72     34.24 o 
  15   5   2        0.81       16.63     28.76 o 
 -12   6   2        9.99       18.69     24.12 o 
 -11   6   2      122.55       48.00     47.98 o 
 -10   6   2      190.18      284.33     78.72 o 
  -9   6   2       18.87       44.76     23.10 o 
  -8   6   2        4.65        0.01     16.50 o 
  -7   6   2       16.45        1.08     12.88 o 
  -6   6   2     1780.67     1738.09     86.80 o 
  -5   6   2      318.29      350.15     41.61 o 
  -4   6   2     1554.11     1369.93     67.82 o 
  -3   6   2        1.22        0.00      7.67 o 
  -2   6   2     4261.81     4056.21    124.37 o 
  -1   6   2     7055.49     7293.24    149.03 o 
   0   6   2      840.89      788.34     35.78 o 
   1   6   2      161.10      145.72     25.35 o 
   2   6   2       26.54        6.03     17.04 o 
   3   6   2      109.73       84.65     22.49 o 
   4   6   2     8977.53     9006.09    227.83 o 
   5   6   2        0.20        7.18      5.67 o 
   6   6   2      174.24      232.74     18.43 o 
   7   6   2      221.53      230.07     30.90 o 
   8   6   2      717.13      735.17     52.33 o 
   9   6   2      426.36      398.08     45.69 o 
  10   6   2      211.56      221.34     36.11 o 
  11   6   2       60.87       43.71     23.76 o 
  12   6   2       81.00      122.14     30.94 o 
  13   6   2       30.75       58.31     30.33 o 
  14   6   2       18.19       44.10     24.36 o 
  15   6   2      345.40      457.74     92.96 o 
 -11   7   2       62.95       29.73     21.76 o 
 -10   7   2        3.18        3.61     19.23 o 
  -9   7   2       74.20       78.48     99.10 o 
  -8   7   2        1.45        2.71     19.25 o 
  -7   7   2        0.38        0.00     33.53 o 
  -6   7   2      229.30      231.75     36.71 o 
  -5   7   2       56.37       40.11     16.81 o 
  -4   7   2       43.83       74.75     19.68 o 
  -3   7   2      160.50      143.43     24.18 o 
  -2   7   2     2453.27     2394.88     90.65 o 
  -1   7   2    15014.32    14393.44    275.74 o 
   0   7   2     8508.13     8383.42    172.03 o 
   1   7   2        0.70        9.30      7.46 o 
   2   7   2     2791.26     2839.92    131.54 o 
   3   7   2      635.87      359.62     45.26 o 
   4   7   2     1476.59     1621.93     67.80 o 
   5   7   2       16.45       48.66     10.00 o 
   6   7   2     2984.59     2947.02    103.93 o 
   7   7   2      218.01      271.01     34.67 o 
   8   7   2      341.42      262.56     35.75 o 
   9   7   2      830.77      699.10     59.97 o 
  10   7   2     1048.81     1014.27     67.56 o 
  11   7   2     1018.81      966.90     71.26 o 
  12   7   2       68.28      107.58     28.61 o 
  13   7   2      129.37      171.28     38.94 o 
  14   7   2       38.29        8.95     32.17 o 
  15   7   2       29.57       63.92     29.35 o 
 -11   8   2        7.29        0.00     29.72 o 
 -10   8   2       27.53       42.55     26.24 o 
  -9   8   2        0.46        5.51     16.97 o 
  -8   8   2       47.55       37.45     23.37 o 
  -7   8   2        2.02       10.72     18.20 o 
  -6   8   2      116.65       84.73     24.73 o 
  -5   8   2      312.17      329.06     50.03 o 
  -4   8   2       69.90       63.07     20.21 o 
  -3   8   2       32.07       30.53     15.33 o 
  -2   8   2     3690.71     3534.96    121.31 o 
  -1   8   2      750.58      666.24     31.22 o 
   0   8   2    19514.97    19383.43    365.32 o 
   1   8   2     2759.43     2678.46     74.60 o 
   2   8   2      193.29      198.36     25.68 o 
   3   8   2      864.42      672.84     58.89 o 
   4   8   2      169.35      182.79     20.30 o 
   5   8   2      109.93      109.09     17.69 o 
   6   8   2        1.12       19.34      8.21 o 
   7   8   2       89.47      158.59     48.60 o 
   8   8   2      477.67      531.54     52.52 o 
   9   8   2      220.86      224.59     36.56 o 
  10   8   2      128.83       79.32     24.01 o 
  11   8   2       66.21       53.63     24.82 o 
  12   8   2      409.12      462.47     57.66 o 
  13   8   2       38.12       82.35     28.41 o 
  14   8   2       91.91      145.40     36.84 o 
  15   8   2        0.01       29.54     23.07 o 
 -10   9   2      160.76      211.20     35.01 o 
  -9   9   2       38.36       10.97     29.83 o 
  -8   9   2       82.38       73.87     23.29 o 
  -7   9   2       10.95       14.56     18.53 o 
  -6   9   2       23.71       39.31     19.06 o 
  -5   9   2       57.34       75.47     21.54 o 
  -4   9   2       24.23       15.69     14.77 o 
  -3   9   2      626.81      521.47     50.72 o 
  -2   9   2     1371.90     1284.09     98.14 o 
  -1   9   2       21.05       11.09     13.36 o 
   0   9   2      492.50      554.47     30.65 o 
   1   9   2     1104.34     1181.90     50.91 o 
   2   9   2       55.05       92.85     15.02 o 
   3   9   2      209.06      196.99     28.57 o 
   4   9   2      255.98      264.83     26.58 o 
   5   9   2      244.90      265.88     25.54 o 
   6   9   2        8.54       16.79     11.66 o 
   7   9   2       13.57       27.39     15.75 o 
   8   9   2      797.66      835.77     67.43 o 
   9   9   2      231.43      219.11     41.37 o 
  10   9   2       89.20      130.14     31.07 o 
  11   9   2      254.92      354.67     50.61 o 
  12   9   2       97.12      118.84     32.82 o 
  13   9   2      132.59      219.35     56.64 o 
  14   9   2       34.93       73.68     27.60 o 
  15   9   2       74.31       65.09     28.71 o 
  -9  10   2      130.43      232.79     36.04 o 
  -8  10   2       79.16       98.32     25.86 o 
  -7  10   2        3.02       13.50     19.50 o 
  -6  10   2       73.04      105.35     29.90 o 
  -5  10   2       79.19       84.19     24.57 o 
  -4  10   2       97.05       60.92     21.81 o 
  -3  10   2      543.91      549.01     66.38 o 
  -2  10   2     1788.27     1492.05     75.84 o 
  -1  10   2       87.67       95.08     22.35 o 
   0  10   2     2582.54     2433.45     74.14 o 
   1  10   2       24.29       35.35     11.14 o 
   2  10   2      478.32      460.66     33.64 o 
   3  10   2      326.31      349.60     31.05 o 
   4  10   2      195.47      158.10     25.73 o 
   5  10   2      104.95       99.23     17.45 o 
   6  10   2       26.01       13.68     11.45 o 
   7  10   2        1.22        0.00     12.96 o 
   8  10   2        1.55       16.17     16.02 o 
   9  10   2      912.76      875.04     73.57 o 
  10  10   2      657.12      595.76     67.07 o 
  11  10   2      139.11      135.53     37.17 o 
  12  10   2       32.43       56.75     24.00 o 
  13  10   2        0.27        0.00     21.61 o 
  14  10   2        0.01        0.00     22.50 o 
  15  10   2       32.60       74.94     27.44 o 
  -8  11   2       35.42       77.74     23.30 o 
  -7  11   2        6.00       32.55     17.95 o 
  -6  11   2      195.08      225.01     32.49 o 
  -5  11   2       60.58       23.73     17.45 o 
  -4  11   2       34.02       64.61     34.67 o 
  -3  11   2        5.63        0.00     37.21 o 
  -2  11   2      489.63      400.65     46.86 o 
  -1  11   2     2357.92     2122.20     94.65 o 
   0  11   2      309.89      235.59     33.55 o 
   1  11   2       32.36       31.82      9.88 o 
   2  11   2       23.73       32.00     10.19 o 
   3  11   2       27.74       56.37     14.13 o 
   4  11   2      465.96      432.18     50.20 o 
   5  11   2        0.17       15.61     11.22 o 
   6  11   2       13.62        0.00     10.50 o 
   7  11   2      182.96      174.31     34.06 o 
   8  11   2        0.76        9.22     16.28 o 
   9  11   2       72.18       65.59     25.49 o 
  10  11   2       39.12       53.46     48.94 o 
  11  11   2      316.34      325.27     51.04 o 
  12  11   2      374.13      353.55     54.21 o 
  13  11   2      667.06      726.18     81.06 o 
  14  11   2        5.62        0.00     19.35 o 
  -8  12   2       87.03       86.75     27.09 o 
  -7  12   2       48.49       75.20     27.13 o 
  -6  12   2      218.74      257.00     46.80 o 
  -5  12   2       79.21      146.35     27.88 o 
  -4  12   2       61.39      113.17     24.74 o 
  -3  12   2        9.65       26.57     19.95 o 
  -2  12   2       31.90       47.47     16.68 o 
  -1  12   2       45.41       82.23     21.88 o 
   0  12   2       18.23       14.66     12.92 o 
   1  12   2      182.78      223.94     28.80 o 
   2  12   2      732.10      719.44     37.75 o 
   3  12   2        0.82       17.29      9.47 o 
   4  12   2      879.92      780.83     48.21 o 
   5  12   2      948.68      985.06     50.59 o 
   6  12   2      843.94      729.17     45.95 o 
   7  12   2       36.42       14.82     16.23 o 
   8  12   2      232.12      204.48     69.66 o 
   9  12   2      550.35      575.07     67.66 o 
  10  12   2       58.36       35.73     24.14 o 
  11  12   2       39.26       21.39     30.47 o 
  12  12   2      141.90      166.53     39.01 o 
  13  12   2       49.12       36.03     85.74 o 
  14  12   2       82.94       55.12     27.60 o 
  -7  13   2        5.59       32.03     29.09 o 
  -6  13   2       32.82        0.00     23.68 o 
  -5  13   2        5.44        3.68     21.40 o 
  -4  13   2        9.61       52.69     25.11 o 
  -3  13   2       19.98        0.00     23.79 o 
  -2  13   2       64.51       71.46     26.34 o 
  -1  13   2       30.78       37.42     21.38 o 
   0  13   2      120.82      125.98     36.46 o 
   1  13   2       20.87       14.65     16.87 o 
   2  13   2       33.96       35.34     20.64 o 
   3  13   2       36.21       47.37     16.46 o 
   4  13   2      600.14      584.42     46.91 o 
   5  13   2       50.87       36.67     25.03 o 
   6  13   2        3.56        3.51     12.87 o 
   7  13   2       12.32       48.56     22.38 o 
   8  13   2       10.08        5.62     27.81 o 
   9  13   2       35.49       33.93     40.14 o 
  10  13   2      258.32      223.18     66.38 o 
  11  13   2        1.18        0.00     39.94 o 
  12  13   2      297.00      279.50     49.23 o 
  13  13   2       12.80       22.55     25.07 o 
  -5  14   2       39.66       41.07     77.70 o 
  -4  14   2        3.45        0.00     23.37 o 
  -3  14   2       20.44       64.24     26.22 o 
  -2  14   2       35.63       78.90     28.18 o 
  -1  14   2       11.45       12.06     19.77 o 
   0  14   2      131.20       95.67     31.83 o 
   1  14   2        0.00       17.49     18.75 o 
   2  14   2       33.86       28.49     21.11 o 
   3  14   2       17.05       33.32     21.40 o 
   4  14   2       54.24       47.15     18.59 o 
   5  14   2        1.77        0.00     15.31 o 
   6  14   2       30.37       50.16     23.54 o 
   7  14   2      122.25      187.56     36.10 o 
   8  14   2       50.42       73.35     26.57 o 
   9  14   2      548.13      526.59     65.83 o 
  10  14   2       72.62       53.14     26.54 o 
  11  14   2        3.96        6.18     23.22 o 
  12  14   2      156.37      119.07     47.85 o 
  13  14   2       48.69       57.25     26.50 o 
  -4  15   2       26.48       28.87     28.04 o 
  -3  15   2       12.86       36.57     24.43 o 
  -2  15   2        8.06        0.00     22.63 o 
  -1  15   2        0.07        0.00     34.49 o 
   0  15   2        1.69       24.75     23.56 o 
   1  15   2       14.86       44.17     23.81 o 
   2  15   2        9.40       20.15     22.18 o 
   3  15   2      116.88      116.28     30.88 o 
   4  15   2        6.35        2.44     23.68 o 
   5  15   2      270.13      241.41     33.83 o 
   6  15   2        4.44        0.00     18.81 o 
   7  15   2      180.37      184.39     58.34 o 
   8  15   2        1.85        0.00     23.70 o 
   9  15   2      283.40      315.49     54.48 o 
  10  15   2        0.00        0.00     20.24 o 
  11  15   2      184.17      252.97     49.38 o 
  12  15   2        0.14       26.66     28.08 o 
  -2  16   2      100.43      145.04     39.34 o 
  -1  16   2       55.00       18.28     48.32 o 
   0  16   2        0.72        0.00     27.47 o 
   1  16   2       57.56      132.38     45.46 o 
   2  16   2       16.93       57.24     26.30 o 
   3  16   2      179.25      249.72     46.50 o 
   4  16   2       14.43        1.69     21.10 o 
   5  16   2      125.74      164.12     41.25 o 
   6  16   2        0.12       15.07     20.67 o 
   7  16   2        7.87       60.02     27.92 o 
   8  16   2        1.68       21.65     23.99 o 
   9  16   2      151.82      135.44     36.67 o 
  10  16   2       23.37       10.61     23.41 o 
  11  16   2       11.01        0.00     23.48 o 
   0  17   2       26.79        0.00     21.22 o 
   1  17   2       24.66       78.03     26.51 o 
   2  17   2       20.99       22.44     23.66 o 
   3  17   2       15.17       33.67     28.12 o 
   4  17   2       83.96       59.63     29.44 o 
   5  17   2       26.72        0.00     26.72 o 
   6  17   2        0.59       24.67     31.62 o 
   7  17   2        0.05        0.00     22.61 o 
   8  17   2        8.49        1.24     43.96 o 
   9  17   2       71.83      125.54     59.77 o 
   3  18   2      148.45      247.10     45.81 o 
   4  18   2       68.62       53.76     28.47 o 
   5  18   2      122.68      151.03     55.48 o 
   6  18   2       79.34       89.15     40.62 o 
  -6 -16   3       83.53       54.40     38.03 o 
  -5 -16   3       23.03       44.24     28.83 o 
  -4 -16   3       71.72       63.73     74.70 o 
  -3 -16   3      168.83      181.39     41.93 o 
  -2 -16   3       28.05       46.61     28.36 o 
  -1 -16   3        7.91        0.00     23.37 o 
  -8 -15   3        1.57       12.29     27.83 o 
  -7 -15   3       84.73      162.62     40.77 o 
  -6 -15   3        5.13        6.96     24.63 o 
  -5 -15   3       94.45      122.97     34.47 o 
  -4 -15   3       18.44       15.26     21.78 o 
  -3 -15   3      100.36       61.38     27.68 o 
  -2 -15   3       34.94       21.81     23.28 o 
  -1 -15   3        0.14       17.58     23.25 o 
   0 -15   3       74.94       45.77     28.55 o 
   1 -15   3       38.36       73.53     28.16 o 
   2 -15   3        3.19       60.52     29.78 o 
 -10 -14   3        2.64        5.42     31.49 o 
  -9 -14   3       20.74       33.97     29.22 o 
  -8 -14   3       23.66       22.84     47.98 o 
  -7 -14   3       19.63       41.40     29.58 o 
  -6 -14   3       85.46      110.64     35.15 o 
  -5 -14   3       12.61        0.00     26.10 o 
  -4 -14   3       26.20        8.73     17.94 o 
  -3 -14   3        0.01       20.43     19.32 o 
  -2 -14   3        7.74        0.00     20.96 o 
  -1 -14   3       52.12       71.05     27.72 o 
   0 -14   3      105.41       68.81     27.11 o 
   1 -14   3       17.98        5.35     22.65 o 
   2 -14   3       12.29       45.89     26.17 o 
   3 -14   3       62.81       74.62     33.46 o 
   4 -14   3       30.50      113.72     40.06 o 
 -11 -13   3       39.48       59.29     32.97 o 
 -10 -13   3      102.36      132.28     40.77 o 
  -9 -13   3       39.13       40.43     27.63 o 
  -8 -13   3       46.26        0.00     25.93 o 
  -7 -13   3      102.96       81.15     34.95 o 
  -6 -13   3       18.06       15.34     22.19 o 
  -5 -13   3      169.59      187.72     31.42 o 
  -4 -13   3        5.98       16.02     17.52 o 
  -3 -13   3       36.81       43.18     19.04 o 
  -2 -13   3        0.01       12.82     15.61 o 
  -1 -13   3        6.22       31.40     21.82 o 
   0 -13   3       11.42        5.77     32.78 o 
   1 -13   3      112.46      132.08     34.43 o 
   2 -13   3       14.42       20.89     23.24 o 
   3 -13   3       49.39       46.08     28.08 o 
   4 -13   3        0.05        0.00     21.70 o 
   5 -13   3       92.20      106.92     38.02 o 
   6 -13   3       19.90       51.66     33.11 o 
 -11 -12   3      218.82      321.73     53.66 o 
 -10 -12   3        1.64        0.00     21.78 o 
  -9 -12   3      194.54      274.46     75.72 o 
  -8 -12   3       41.69       37.28     27.31 o 
  -7 -12   3        7.45       48.09     26.92 o 
  -6 -12   3        5.75        6.53     19.19 o 
  -5 -12   3        0.09       10.61     15.44 o 
  -4 -12   3      181.91      164.18     28.64 o 
  -3 -12   3      417.31      491.33     54.89 o 
  -2 -12   3      206.70      202.05     30.63 o 
  -1 -12   3       20.77        2.14     15.70 o 
   0 -12   3        4.48        5.65     18.29 o 
   1 -12   3      113.53      156.60     35.33 o 
   2 -12   3        0.45       17.10     21.46 o 
   3 -12   3      105.26       76.88     30.07 o 
   4 -12   3       31.78       43.79     26.32 o 
   5 -12   3        6.98        0.00     22.92 o 
   6 -12   3        0.21       26.87     31.69 o 
   7 -12   3        7.56       79.33     34.84 o 
 -12 -11   3       25.28        0.00     24.00 o 
 -11 -11   3        0.94        0.00     19.49 o 
 -10 -11   3       30.54       41.22     73.81 o 
  -9 -11   3      274.39      368.16     59.23 o 
  -8 -11   3      335.04      363.14     59.33 o 
  -7 -11   3      170.22      127.19     34.99 o 
  -6 -11   3      575.58      620.77     70.74 o 
  -5 -11   3      347.85      304.87     36.27 o 
  -4 -11   3        6.58       16.34     14.61 o 
  -3 -11   3       65.53       67.43     20.18 o 
  -2 -11   3        7.66       19.01     13.93 o 
  -1 -11   3      910.93      838.76     54.48 o 
   0 -11   3      314.63      406.66     40.65 o 
   1 -11   3      185.25      160.67     71.36 o 
   2 -11   3       19.71       26.49     20.64 o 
   3 -11   3        0.16        0.00     19.63 o 
   4 -11   3        2.50        0.00     45.39 o 
   5 -11   3      286.31      316.87     52.71 o 
   6 -11   3      216.05      156.42     43.48 o 
   7 -11   3       78.25       46.75     31.43 o 
   8 -11   3        0.65       27.56     49.41 o 
 -13 -10   3       25.18       65.73     58.21 o 
 -12 -10   3      135.82      144.03     39.84 o 
 -11 -10   3      334.72      375.50     75.38 o 
 -10 -10   3       14.71       22.89     22.80 o 
  -9 -10   3       30.76       45.57     28.38 o 
  -8 -10   3      112.28      117.00     35.26 o 
  -7 -10   3      142.13      113.21     51.05 o 
  -6 -10   3       13.95       56.89     25.49 o 
  -5 -10   3      227.98      248.97     31.44 o 
  -4 -10   3      117.92       87.07     19.17 o 
  -3 -10   3        7.22        0.00     12.80 o 
  -2 -10   3        0.17        8.21     11.94 o 
  -1 -10   3      204.38      172.95     25.47 o 
   0 -10   3      112.26      115.98     21.05 o 
   1 -10   3        5.30       12.48     12.73 o 
   2 -10   3      122.98      133.30     30.76 o 
   3 -10   3      283.69      369.19     52.54 o 
   4 -10   3      160.85      158.35     34.55 o 
   5 -10   3       21.34       22.39     21.21 o 
   6 -10   3      192.30      214.16     43.12 o 
   7 -10   3       31.22       26.52     35.30 o 
   8 -10   3       21.95       19.22     22.41 o 
   9 -10   3       15.67        2.53     26.17 o 
 -13  -9   3        0.32       28.40     23.04 o 
 -12  -9   3      134.90      165.28     56.02 o 
 -11  -9   3       54.35       62.45     40.14 o 
 -10  -9   3      419.88      473.96     63.64 o 
  -9  -9   3       93.08      123.89     52.00 o 
  -8  -9   3        6.23       23.53     20.67 o 
  -7  -9   3       37.11       85.62     27.76 o 
  -6  -9   3      165.47      183.50     26.26 o 
  -5  -9   3      120.93      119.32     27.77 o 
  -4  -9   3     1009.22      938.92     47.62 o 
  -3  -9   3       20.27       18.18     12.13 o 
  -2  -9   3      908.85      750.69     59.81 o 
  -1  -9   3      205.34      229.96     27.47 o 
   0  -9   3      151.45      118.18     19.95 o 
   1  -9   3      573.46      587.20     40.76 o 
   2  -9   3        2.42        9.93      9.86 o 
   3  -9   3      653.46      562.72     60.26 o 
   4  -9   3        4.35       21.98     16.36 o 
   5  -9   3      609.79      704.58     79.67 o 
   6  -9   3      113.65      105.96     30.18 o 
   7  -9   3        2.69        0.00     30.40 o 
   8  -9   3       48.07       57.94     23.48 o 
   9  -9   3       66.54       73.23     37.08 o 
  10  -9   3       10.37        3.97     62.57 o 
 -13  -8   3      100.68      102.59     76.54 o 
 -12  -8   3        0.01       10.36     21.86 o 
 -11  -8   3      184.91      162.91     39.44 o 
 -10  -8   3       95.54      110.01     33.01 o 
  -9  -8   3       38.79       30.64     22.70 o 
  -8  -8   3      606.44      545.55     62.62 o 
  -7  -8   3     2560.73     2524.60    116.87 o 
  -6  -8   3       98.04       95.77     18.03 o 
  -5  -8   3      663.89      661.61     41.73 o 
  -4  -8   3      310.17      271.98     38.53 o 
  -3  -8   3       70.24       64.92     13.91 o 
  -2  -8   3      365.25      349.62     32.34 o 
  -1  -8   3      295.89      281.54     29.31 o 
   0  -8   3      214.31      244.08     26.35 o 
   1  -8   3      176.45      199.61     24.53 o 
   2  -8   3       52.00       92.15     13.79 o 
   3  -8   3       37.55       60.35     15.43 o 
   4  -8   3      267.89      335.66     34.04 o 
   5  -8   3      314.73      316.58     34.80 o 
   6  -8   3      219.49      239.27     32.32 o 
   7  -8   3      284.37      326.07     38.51 o 
   8  -8   3       36.05       60.75     21.12 o 
   9  -8   3       16.68       30.11     30.07 o 
  10  -8   3       64.05       65.56     35.63 o 
  11  -8   3        0.57        0.00     21.50 o 
 -14  -7   3       27.08       89.52     34.02 o 
 -13  -7   3       11.20       43.68     27.46 o 
 -12  -7   3       72.58       37.01     29.10 o 
 -11  -7   3       23.92       42.67     24.69 o 
 -10  -7   3       11.57       12.46     20.20 o 
  -9  -7   3       14.18       35.74     21.30 o 
  -8  -7   3      202.96      143.94     33.13 o 
  -7  -7   3      661.04      712.48     66.38 o 
  -6  -7   3     1663.05     1589.04     83.42 o 
  -5  -7   3       42.70       72.11     15.19 o 
  -4  -7   3      728.55      726.32     59.58 o 
  -3  -7   3     2806.03     2851.32     85.32 o 
  -2  -7   3      152.26      157.50     13.16 o 
  -1  -7   3     1143.04     1115.88     37.39 o 
   0  -7   3       46.06       44.79      8.52 o 
   1  -7   3      129.81      148.97     17.85 o 
   2  -7   3      398.26      410.31     24.80 o 
   3  -7   3       81.39       79.58     13.08 o 
   4  -7   3       96.23      126.54     20.42 o 
   5  -7   3        4.48        0.00     10.46 o 
   6  -7   3       14.99       39.15     15.83 o 
   7  -7   3     1000.34      913.51     57.54 o 
   8  -7   3       63.88       75.71     21.17 o 
   9  -7   3        2.88        0.00     15.65 o 
  10  -7   3        2.24        0.00     17.98 o 
  11  -7   3       14.58       47.17     48.12 o 
 -14  -6   3      109.40      142.48     40.55 o 
 -13  -6   3        1.06        0.00     21.36 o 
 -12  -6   3      121.21      155.11     37.09 o 
 -11  -6   3      399.49      381.21     53.57 o 
 -10  -6   3      427.17      466.95     58.21 o 
  -9  -6   3       39.15       37.46     21.35 o 
  -8  -6   3     1453.23     1308.89     92.08 o 
  -7  -6   3       36.33       25.62     17.12 o 
  -6  -6   3      362.15      337.11     43.13 o 
  -5  -6   3        0.18        3.51      7.61 o 
  -4  -6   3       72.55      102.75     16.33 o 
  -3  -6   3      228.32      330.76     28.84 o 
  -2  -6   3       20.09       23.60     12.76 o 
  -1  -6   3      993.46      867.20     39.27 o 
   0  -6   3      517.78      473.63     21.56 o 
   1  -6   3       10.99       15.07      6.28 o 
   2  -6   3     1420.36     1389.44     42.27 o 
   3  -6   3        1.53        8.44      6.71 o 
   4  -6   3       42.02       57.23     10.57 o 
   5  -6   3      268.67      288.17     40.19 o 
   6  -6   3        0.64       17.02     12.10 o 
   7  -6   3       13.22       26.86     14.32 o 
   8  -6   3       62.44       47.99     22.46 o 
   9  -6   3      107.66      104.84     24.04 o 
  10  -6   3       46.24       56.62     21.71 o 
  11  -6   3       21.62       42.09     26.28 o 
  12  -6   3       70.53      116.40     45.80 o 
 -14  -5   3        0.24        0.00     33.12 o 
 -13  -5   3      231.17      203.36     43.09 o 
 -12  -5   3       57.06       79.38     31.18 o 
 -11  -5   3      555.48      495.24     59.58 o 
 -10  -5   3      415.58      473.07     65.02 o 
  -9  -5   3       17.82       17.14     17.30 o 
  -8  -5   3        3.53       27.83     17.54 o 
  -7  -5   3      744.44      704.97     96.65 o 
  -6  -5   3      295.99      260.55     36.12 o 
  -5  -5   3      128.86      119.16     22.65 o 
  -4  -5   3     2787.64     3193.63     86.65 o 
  -3  -5   3      182.48      210.89     21.16 o 
  -2  -5   3     1735.78     1587.09     53.17 o 
  -1  -5   3      583.77      648.44     31.27 o 
   0  -5   3     1499.57     1564.69     71.21 o 
   1  -5   3      676.59      725.78     26.13 o 
   2  -5   3      609.80      553.13     24.60 o 
   3  -5   3      237.73      216.94     18.26 o 
   4  -5   3     2294.63     2340.17     60.50 o 
   5  -5   3      187.75      228.88     19.61 o 
   6  -5   3       24.65       15.62     13.41 o 
   7  -5   3      243.94      234.16     35.71 o 
   8  -5   3        4.80       12.31     13.29 o 
   9  -5   3      166.51      141.57     24.55 o 
  10  -5   3        4.63        0.00     15.31 o 
  11  -5   3       18.15       17.54     47.16 o 
  12  -5   3       27.36       55.60     26.37 o 
  13  -5   3       14.73       24.77     23.05 o 
 -14  -4   3       28.14        0.00     44.30 o 
 -13  -4   3      111.54      141.22     51.93 o 
 -12  -4   3       16.06       14.73     20.99 o 
 -11  -4   3      464.03      516.88     61.40 o 
 -10  -4   3      256.18      250.14     39.86 o 
  -9  -4   3       17.62       29.22     13.76 o 
  -8  -4   3       43.38       56.90     17.40 o 
  -7  -4   3     1487.77     1413.31     57.36 o 
  -6  -4   3     1002.89      920.33     42.15 o 
  -5  -4   3      464.67      498.97     31.12 o 
  -4  -4   3      625.21      740.83     90.58 o 
  -3  -4   3      734.05      655.67     30.19 o 
  -2  -4   3     2353.01     2470.88     69.10 o 
  -1  -4   3     4394.60     4357.67    101.11 o 
   0  -4   3       13.17       21.22     12.89 o 
   1  -4   3     1291.48     1293.51     34.56 o 
   2  -4   3       54.79       78.11     12.20 o 
   3  -4   3       63.70       66.04     11.39 o 
   4  -4   3       15.09       20.93      6.37 o 
   5  -4   3      152.41      153.81     15.52 o 
   6  -4   3     1576.31     1420.65     51.32 o 
   7  -4   3      569.49      593.61     43.55 o 
   8  -4   3       16.20       13.07     12.99 o 
   9  -4   3       40.46       37.64     33.83 o 
  10  -4   3        7.28       11.30     13.91 o 
  11  -4   3       45.59       42.79     24.14 o 
  12  -4   3       47.25       43.47     33.46 o 
  13  -4   3       63.36      104.90     29.83 o 
 -14  -3   3       51.40      181.29     65.57 o 
 -13  -3   3      190.76      268.53     69.66 o 
 -12  -3   3       77.34      100.97     28.99 o 
 -11  -3   3        2.38        0.00     13.89 o 
 -10  -3   3       11.14       11.68     15.02 o 
  -9  -3   3       12.88       10.95     11.47 o 
  -8  -3   3      288.39      340.94     41.85 o 
  -7  -3   3      325.28      361.97     32.78 o 
  -6  -3   3        2.06        6.70      7.28 o 
  -5  -3   3     1360.12     1661.58     56.04 o 
  -4  -3   3     2929.98     3231.48     83.27 o 
  -3  -3   3      784.95      857.62     32.20 o 
  -2  -3   3     1811.46     1765.70     41.15 o 
  -1  -3   3     6985.40     7353.29    149.35 o 
   0  -3   3       58.15       70.59     10.39 o 
   1  -3   3     7621.30     7498.74    128.39 o 
   2  -3   3     1754.34     1788.81     43.14 o 
   3  -3   3        2.39        7.16      4.22 o 
   4  -3   3       70.24       79.59     12.43 o 
   5  -3   3     1231.35     1204.88     44.24 o 
   6  -3   3      732.35      731.73     30.30 o 
   7  -3   3       23.26       22.34      8.34 o 
   8  -3   3     2155.91     2084.55     75.64 o 
   9  -3   3       71.75       37.83     15.22 o 
  10  -3   3      886.54      914.75     78.96 o 
  11  -3   3        1.25        6.96     17.73 o 
  12  -3   3      156.51      208.83     42.78 o 
  13  -3   3        4.17       27.81     31.62 o 
  14  -3   3       30.28       91.47     37.76 o 
 -14  -2   3       96.10      121.73     55.21 o 
 -13  -2   3        3.30        0.00     19.07 o 
 -12  -2   3        6.30       12.25     21.87 o 
 -11  -2   3       48.51       33.69     20.70 o 
 -10  -2   3        9.12       29.42     16.20 o 
  -9  -2   3      289.59      303.41     33.76 o 
  -8  -2   3       44.93       68.01     16.31 o 
  -7  -2   3       28.24       49.32     13.42 o 
  -6  -2   3     1188.12     1224.10     60.43 o 
  -5  -2   3     1707.24     1886.30     60.08 o 
  -4  -2   3        7.34        3.26      5.00 o 
  -3  -2   3    20491.12    21159.50    387.17 o 
  -2  -2   3    11463.65    11938.81    260.58 o 
  -1  -2   3      174.18      200.29     18.38 o 
   0  -2   3    10345.79    10053.37    190.75 o 
   1  -2   3     6644.33     6988.24    168.52 o 
   2  -2   3     1375.59     1341.08     36.28 o 
   3  -2   3       13.34       14.85      4.52 o 
   4  -2   3      432.51      360.43     20.96 o 
   5  -2   3       47.61       44.02      9.94 o 
   6  -2   3     1934.70     1949.25     53.21 o 
   7  -2   3      331.55      269.47     21.86 o 
   8  -2   3      129.47      125.75     16.80 o 
   9  -2   3       87.15       64.77     16.91 o 
  10  -2   3      285.77      282.30     43.89 o 
  11  -2   3      702.90      711.76     72.14 o 
  12  -2   3       71.09      109.41     33.68 o 
  13  -2   3        0.01       20.45     26.31 o 
  14  -2   3        1.31       18.95     27.40 o 
 -14  -1   3        3.95        0.00     26.92 o 
 -13  -1   3      196.26      265.24     47.94 o 
 -12  -1   3       53.62       57.59     25.93 o 
 -11  -1   3       70.39       82.89     28.32 o 
 -10  -1   3      276.12      294.35     34.52 o 
  -9  -1   3      253.26      252.98     30.15 o 
  -8  -1   3      255.41      290.95     39.44 o 
  -7  -1   3       53.82       64.53     14.34 o 
  -6  -1   3      130.17      133.09     18.58 o 
  -5  -1   3       94.31      114.10     25.35 o 
  -4  -1   3      526.89      462.50     31.74 o 
  -3  -1   3     1423.89     1359.85     42.16 o 
  -2  -1   3      451.84      476.79     24.69 o 
  -1  -1   3      627.70      691.84     27.46 o 
   0  -1   3       12.06       14.37      4.96 o 
   1  -1   3    14138.33    14399.15    259.34 o 
   2  -1   3      384.39      333.75     28.16 o 
   3  -1   3     8044.41     8343.47    199.83 o 
   4  -1   3       40.13       41.86      8.13 o 
   5  -1   3      501.65      507.98     22.05 o 
   6  -1   3      775.68      645.89     27.22 o 
   7  -1   3      182.62      202.40     18.88 o 
   8  -1   3      297.23      327.86     41.38 o 
   9  -1   3      306.88      307.93     25.47 o 
  10  -1   3      762.99      705.28     96.51 o 
  11  -1   3      208.23      170.25     36.64 o 
  12  -1   3        5.46       38.58     34.62 o 
  13  -1   3        0.06        2.45     26.72 o 
  14  -1   3       10.44       20.58     30.26 o 
 -14   0   3       50.85        4.97     61.54 o 
 -13   0   3       26.48       22.20     24.23 o 
 -12   0   3       39.37       89.57     29.62 o 
 -11   0   3      119.76      104.10     29.10 o 
 -10   0   3      201.31      205.94     39.35 o 
  -9   0   3      478.90      483.18     40.75 o 
  -8   0   3        6.49        7.05     10.91 o 
  -7   0   3        6.97       25.82     10.81 o 
  -6   0   3      332.48      327.76     28.54 o 
  -5   0   3      689.54      774.00     58.86 o 
  -4   0   3        1.07        8.40      5.60 o 
  -3   0   3      226.95      255.80     22.74 o 
  -2   0   3      506.34      495.73     25.45 o 
  -1   0   3     6801.50     6690.90    129.56 o 
   0   0   3     2733.92     2362.71     63.50 o 
   1   0   3      572.79      525.59     18.45 o 
   2   0   3    10696.41    11040.31    340.78 o 
   3   0   3       19.47       44.93      8.95 o 
   4   0   3       35.39       36.77      9.81 o 
   5   0   3      568.62      535.70     24.55 o 
   6   0   3       21.08       65.31     10.80 o 
   7   0   3     3303.28     3395.48     77.69 o 
   8   0   3     1267.07     1286.05     61.19 o 
   9   0   3     1269.09     1223.68     54.26 o 
  10   0   3       14.67       24.54     19.08 o 
  11   0   3       47.35       66.25     32.17 o 
  12   0   3        2.95        0.00     22.76 o 
  13   0   3       29.52       46.35     33.26 o 
  14   0   3       11.69        0.00     25.63 o 
  15   0   3       20.48       27.13     29.31 o 
 -13   1   3      105.44       92.91     35.07 o 
 -12   1   3       62.04       23.74     20.54 o 
 -11   1   3      221.30      167.74     38.26 o 
 -10   1   3       91.33       38.88     23.51 o 
  -9   1   3     2286.39     2067.38    102.79 o 
  -8   1   3       11.68       12.65     10.77 o 
  -7   1   3      370.43      381.67     28.92 o 
  -6   1   3       50.11       78.35     14.31 o 
  -5   1   3     1036.94     1157.28     70.59 o 
  -4   1   3     1948.78     1905.38     56.12 o 
  -3   1   3     3743.62     3805.95    105.90 o 
  -2   1   3    18861.26    18863.11    611.22 o 
  -1   1   3      792.68      785.92     29.49 o 
   0   1   3     6913.84     7331.70    164.87 o 
   1   1   3       67.59       87.63     11.11 o 
   2   1   3    18423.51    19961.96    431.64 o 
   3   1   3      461.78      470.55     18.60 o 
   4   1   3     2778.39     2844.00    115.66 o 
   5   1   3     1742.39     1861.84     50.30 o 
   6   1   3     2686.13     2741.14     69.67 o 
   7   1   3      316.86      290.84     20.34 o 
   8   1   3     4143.23     4558.15    108.89 o 
   9   1   3     1269.34     1278.95     66.10 o 
  10   1   3     1291.10     1436.77     74.10 o 
  11   1   3        0.60        0.00     16.36 o 
  12   1   3      421.03      482.27     83.15 o 
  13   1   3        2.87        0.00     23.58 o 
  14   1   3       18.37       32.85     32.17 o 
  15   1   3        0.09        5.59     23.45 o 
 -13   2   3        5.64        0.00     22.21 o 
 -12   2   3       15.31       23.09     22.99 o 
 -11   2   3        9.74        1.54     17.77 o 
 -10   2   3      917.38      874.76    160.51 o 
  -9   2   3       60.55       82.12     25.88 o 
  -8   2   3     2114.76     2304.94    106.73 o 
  -7   2   3      358.35      314.18     43.08 o 
  -6   2   3     1544.24     1620.09     55.55 o 
  -5   2   3     1377.03     1398.39     53.83 o 
  -4   2   3     1297.98     1280.96     42.57 o 
  -3   2   3      137.91      181.28     31.35 o 
  -2   2   3      493.63      453.88     19.62 o 
  -1   2   3    15113.75    16127.48    290.77 o 
   0   2   3    18742.84    19503.39    345.23 o 
   1   2   3     6209.20     5990.77    206.38 o 
   2   2   3     7298.40     7702.89    186.68 o 
   3   2   3    26171.01    27063.52    777.93 o 
   4   2   3     2069.13     2138.75     67.94 o 
   5   2   3      209.73      244.78     37.34 o 
   6   2   3     2256.41     2281.82    130.38 o 
   7   2   3      144.83      147.91     29.65 o 
   8   2   3      486.57      505.42     26.69 o 
   9   2   3      197.96      195.33     29.25 o 
  10   2   3      950.74      896.44     87.92 o 
  11   2   3     1521.55     1562.48     81.75 o 
  12   2   3       77.91       33.40     31.90 o 
  13   2   3       15.23        0.00     23.85 o 
  14   2   3       73.84      115.46     43.89 o 
  15   2   3        0.05        0.00     25.76 o 
 -13   3   3        0.43       42.03     34.01 o 
 -12   3   3        0.03        0.00     20.17 o 
 -11   3   3       56.99       17.96     22.09 o 
 -10   3   3      298.69      339.77     51.96 o 
  -9   3   3      326.89      217.82     39.47 o 
  -8   3   3     1134.37     1075.21    192.95 o 
  -7   3   3       55.54       43.50     19.00 o 
  -6   3   3      169.46      200.37     19.72 o 
  -5   3   3      188.74      253.98     19.32 o 
  -4   3   3      170.13      222.70     18.85 o 
  -3   3   3     2990.78     3173.63    117.09 o 
  -2   3   3      724.79      845.89     28.09 o 
  -1   3   3       18.18       10.12      4.09 o 
   0   3   3     3736.56     3614.27     75.77 o 
   1   3   3     1323.62     1838.72     50.62 o 
   2   3   3      599.14      593.36     24.03 o 
   3   3   3      682.05      793.27     32.34 o 
   4   3   3      448.05      432.74     25.07 o 
   5   3   3       53.33       88.63     19.49 o 
   6   3   3     1589.03     1517.96     77.63 o 
   7   3   3      649.71      650.63     52.55 o 
   8   3   3     1110.31     1114.97     58.10 o 
   9   3   3      307.34      355.77     58.34 o 
  10   3   3      126.91      132.71     32.44 o 
  11   3   3      611.05      638.96     58.82 o 
  12   3   3      540.01      466.44     54.05 o 
  13   3   3      186.31      101.14     41.98 o 
  14   3   3      352.97      218.10     61.75 o 
  15   3   3       96.16      183.61     62.29 o 
 -12   4   3        3.22       10.06     20.76 o 
 -11   4   3       21.59        4.77     20.43 o 
 -10   4   3      185.59      232.98     44.28 o 
  -9   4   3      242.24      309.93     49.54 o 
  -8   4   3      798.87      771.56     70.36 o 
  -7   4   3      241.48      261.63     38.60 o 
  -6   4   3     3475.07     3174.28    120.91 o 
  -5   4   3      956.74      990.03     52.27 o 
  -4   4   3      151.25      173.71     13.95 o 
  -3   4   3       16.02        7.83      7.46 o 
  -2   4   3     2148.87     2281.26     93.17 o 
  -1   4   3      127.16      152.74     11.93 o 
   0   4   3     1414.59     1316.33     36.74 o 
   1   4   3    13602.10    14148.85    636.24 o 
   2   4   3     1165.33     1132.62     51.80 o 
   3   4   3      492.02      502.99     46.96 o 
   4   4   3     3904.97     3932.77    109.66 o 
   5   4   3     3840.64     3906.22    114.35 o 
   6   4   3     7531.95     7641.05    200.12 o 
   7   4   3     3347.90     3478.89    115.64 o 
   8   4   3     2685.87     2678.33    101.56 o 
   9   4   3      100.03      140.18     25.35 o 
  10   4   3      260.71      270.52     37.71 o 
  11   4   3        0.97       21.36     17.90 o 
  12   4   3        3.35        0.00     16.27 o 
  13   4   3        0.41       14.75     18.98 o 
  14   4   3      304.51      309.56     74.15 o 
  15   4   3      272.03      407.57     87.24 o 
 -12   5   3        9.45        0.00     21.68 o 
 -11   5   3       70.66      105.48     35.44 o 
 -10   5   3       49.06       31.03     24.46 o 
  -9   5   3       13.95       33.94     19.72 o 
  -8   5   3      237.02      242.68     40.14 o 
  -7   5   3      714.98      646.09     59.88 o 
  -6   5   3       16.72        0.00     17.65 o 
  -5   5   3      505.59      556.87     99.58 o 
  -4   5   3      441.35      366.12     38.91 o 
  -3   5   3     1283.45     1161.01     55.60 o 
  -2   5   3       17.18        5.65     17.04 o 
  -1   5   3       46.73       61.73      8.78 o 
   0   5   3     3800.69     3788.08     84.50 o 
   1   5   3       50.95       34.76     11.59 o 
   2   5   3      646.84      370.36     33.67 o 
   3   5   3      139.19      163.53     21.40 o 
   4   5   3     3215.75     3128.22     94.92 o 
   5   5   3      902.08      938.25     45.40 o 
   6   5   3     4233.72     4351.76    131.01 o 
   7   5   3     3594.93     3524.47    193.22 o 
   8   5   3      585.72      580.66     53.43 o 
   9   5   3      104.74      122.82     25.48 o 
  10   5   3     2632.72     2449.73    105.72 o 
  11   5   3     1630.00     1305.59     76.17 o 
  12   5   3        0.07       11.42     18.01 o 
  13   5   3      126.29      229.41     63.39 o 
  14   5   3       13.30       35.68     23.58 o 
  15   5   3       41.46       68.02     36.94 o 
 -12   6   3       90.03      210.24     45.49 o 
 -11   6   3       40.46       29.13     32.78 o 
 -10   6   3        2.19       15.61     21.73 o 
  -9   6   3       42.43       29.80     22.32 o 
  -8   6   3      638.97      613.57     66.79 o 
  -7   6   3      457.24      501.25     56.52 o 
  -6   6   3      894.65      852.41     66.47 o 
  -5   6   3      240.71      265.67     37.96 o 
  -4   6   3     2263.75     2301.00     93.29 o 
  -3   6   3       11.80       10.20      9.91 o 
  -1   6   3     1726.18     1708.17     56.79 o 
   0   6   3      955.98      966.89     34.30 o 
   1   6   3     2622.71     3112.53    115.52 o 
   2   6   3       43.19       91.49     19.83 o 
   3   6   3        4.61       17.74      8.29 o 
   4   6   3      426.58      447.66     32.03 o 
   5   6   3       35.43       99.59     22.76 o 
   6   6   3     1431.97     1407.12     68.56 o 
   7   6   3      174.25      115.80     21.72 o 
   8   6   3      514.73      494.89     52.62 o 
   9   6   3       75.55       99.60     23.10 o 
  10   6   3      360.12      406.59     48.15 o 
  11   6   3      758.15      680.54     64.05 o 
  12   6   3       23.62        0.00     17.25 o 
  13   6   3      230.71      230.44     41.97 o 
  14   6   3      323.71      331.92     74.84 o 
  15   6   3      201.06      163.17     37.37 o 
 -11   7   3       64.34       47.28     28.46 o 
 -10   7   3        6.52        0.00     19.87 o 
  -9   7   3       63.27       99.11     30.78 o 
  -8   7   3       52.94       66.32     25.26 o 
  -7   7   3      188.63      192.51     40.08 o 
  -6   7   3        0.84       13.08     14.78 o 
  -5   7   3       23.39        5.25     13.59 o 
  -4   7   3       61.17       74.85     18.60 o 
  -3   7   3      611.15      620.44     49.62 o 
  -2   7   3       25.90       32.76     26.44 o 
  -1   7   3      217.64      320.46     31.97 o 
   0   7   3     4770.05     4704.08    109.63 o 
   1   7   3     1462.76     1314.74     44.61 o 
   2   7   3      333.13      295.91     28.14 o 
   4   7   3     1052.93     1251.36     56.59 o 
   5   7   3      497.79      594.30     39.11 o 
   6   7   3       12.44        4.97     10.02 o 
   7   7   3       66.82       61.67     16.14 o 
   8   7   3     2594.95     2563.32    103.10 o 
   9   7   3       30.61       19.84     14.78 o 
  10   7   3     2994.79     2517.73    109.17 o 
  11   7   3       55.93       28.28     41.17 o 
  12   7   3        1.23       13.20     19.23 o 
  13   7   3       99.33      103.31     34.28 o 
  14   7   3      651.14      600.75     67.95 o 
  15   7   3      111.89      202.42     59.02 o 
 -10   8   3       15.16       37.17     26.18 o 
  -9   8   3        5.39       43.31     23.04 o 
  -8   8   3      315.48      388.23     53.39 o 
  -7   8   3       27.45       11.08     26.17 o 
  -6   8   3      486.00      518.65    114.43 o 
  -5   8   3      349.01      465.69     52.00 o 
  -4   8   3        0.07        5.89     11.41 o 
  -3   8   3      277.73      265.68     34.79 o 
  -2   8   3      428.00      522.49     46.45 o 
  -1   8   3      845.60      845.32     70.32 o 
   0   8   3    15126.49    14804.70    351.40 o 
   1   8   3     4433.86     3871.14    287.45 o 
   2   8   3      296.59      270.71     29.06 o 
   3   8   3      117.90       98.53     18.50 o 
   4   8   3      722.34      671.77     80.08 o 
   5   8   3     1212.56     1196.17    125.27 o 
   6   8   3     2422.65     2206.33     65.38 o 
   7   8   3       18.43       22.28     13.09 o 
   8   8   3       24.05       44.57     16.50 o 
   9   8   3      359.44      385.82     45.62 o 
  10   8   3       11.66       21.22     22.42 o 
  11   8   3      370.52      362.56     48.70 o 
  12   8   3        0.25        0.00     17.59 o 
  13   8   3       52.97       99.06     35.37 o 
  14   8   3       10.41       23.20     41.37 o 
  15   8   3       37.94       84.94     28.52 o 
 -10   9   3       80.33      179.55     38.27 o 
  -9   9   3       16.90        2.13     23.65 o 
  -8   9   3       36.05       71.34     27.67 o 
  -7   9   3       38.24       50.63     25.22 o 
  -6   9   3        0.47        9.47     34.90 o 
  -5   9   3        0.06        0.00     13.74 o 
  -4   9   3       49.81       91.22     23.15 o 
  -3   9   3        7.96       14.57     14.50 o 
  -2   9   3        3.30       33.76     15.07 o 
  -1   9   3      955.97      956.98     55.66 o 
   0   9   3      351.59      379.74     69.40 o 
   1   9   3     1505.77     1381.12     60.61 o 
   3   9   3        0.21        6.75      8.44 o 
   4   9   3      571.67      442.47     59.02 o 
   5   9   3       10.17        2.21      9.51 o 
   6   9   3      896.43      944.96     41.17 o 
   7   9   3     3478.33     3121.01    118.23 o 
   8   9   3      215.85      191.02     32.78 o 
   9   9   3       19.90       14.30     18.47 o 
  10   9   3       44.87       54.05     21.21 o 
  11   9   3      412.05      351.40     49.97 o 
  12   9   3       63.25       32.22     20.24 o 
  13   9   3       73.02       76.04     29.05 o 
  14   9   3      165.57      247.83     48.83 o 
  15   9   3       21.29       13.25     23.25 o 
  -9  10   3       84.75       62.95     28.89 o 
  -8  10   3       30.62       34.46     25.85 o 
  -7  10   3       19.72       32.62     21.93 o 
  -6  10   3      321.12      358.35     52.96 o 
  -5  10   3      641.24      614.29     63.03 o 
  -4  10   3       36.65        8.09     14.59 o 
  -3  10   3      750.63      765.73     63.25 o 
  -2  10   3      192.15      212.78     33.08 o 
  -1  10   3     1126.44     1030.30     60.45 o 
   0  10   3      671.01      669.07     72.28 o 
   1  10   3       66.24       47.48     12.87 o 
   2  10   3       62.52       39.63     30.08 o 
   3  10   3       19.13       10.77     12.81 o 
   5  10   3      261.47      304.68     28.29 o 
   6  10   3      121.07      151.59     28.44 o 
   7  10   3      396.30      391.09     45.62 o 
   8  10   3      409.24      323.44     43.76 o 
   9  10   3      194.45      196.58     36.02 o 
  10  10   3        5.83       15.98     26.38 o 
  11  10   3       48.01        3.90     21.67 o 
  12  10   3       16.70        1.63     19.76 o 
  13  10   3       15.77        0.00     20.48 o 
  14  10   3       34.84       34.39     26.40 o 
  15  10   3      184.75      240.04     45.24 o 
  -8  11   3       55.37       57.92     22.55 o 
  -7  11   3        0.37        0.00     20.93 o 
  -6  11   3      168.31      185.73     38.25 o 
  -5  11   3       16.67       22.44     19.07 o 
  -4  11   3       29.64       50.31     22.87 o 
  -3  11   3        0.96       15.90     16.24 o 
  -2  11   3      793.12      726.39     62.58 o 
  -1  11   3     4634.34     4372.13    167.46 o 
   0  11   3       66.61      104.20     40.83 o 
   1  11   3       27.96       53.39     19.83 o 
   2  11   3      409.71      412.70     33.60 o 
   3  11   3       80.62       84.35     19.88 o 
   4  11   3      191.79      205.37     31.07 o 
   5  11   3        0.20        4.26      9.68 o 
   6  11   3     1774.24     1486.38     58.91 o 
   7  11   3     1652.40     1612.32     85.25 o 
   8  11   3       31.45        0.00     31.97 o 
   9  11   3      131.79      146.01     38.64 o 
  10  11   3       11.43       10.68     18.84 o 
  11  11   3      479.26      486.98     59.99 o 
  12  11   3      264.84      239.96     42.51 o 
  13  11   3       38.84        8.62     22.31 o 
  14  11   3       40.59       45.52     43.76 o 
  15  11   3        1.09        0.00     21.89 o 
  -7  12   3        0.28        1.00     19.10 o 
  -6  12   3       82.52      111.72     46.54 o 
  -5  12   3       87.92       69.82     28.52 o 
  -4  12   3        7.57       22.70     19.66 o 
  -3  12   3      394.43      363.79     48.64 o 
  -2  12   3      395.11      401.13     49.54 o 
  -1  12   3       78.71      163.58     31.51 o 
   0  12   3     2500.55     2366.69    103.07 o 
   1  12   3     2406.39     2199.11     96.33 o 
   2  12   3       40.00       55.16     14.71 o 
   3  12   3     1224.20     1229.47     89.18 o 
   4  12   3      244.20      212.54     26.28 o 
   5  12   3      105.48      121.83     24.10 o 
   6  12   3      252.61      245.99     29.48 o 
   7  12   3      269.61      235.24     39.39 o 
   8  12   3        0.35        2.52     15.81 o 
   9  12   3      171.89      203.64     39.40 o 
  10  12   3      413.19      444.29     57.74 o 
  11  12   3        6.25        9.78     21.04 o 
  12  12   3       78.68       94.11     32.71 o 
  13  12   3       17.24        8.75     22.02 o 
  14  12   3       19.32        0.00     37.96 o 
  -6  13   3        3.00        0.00     21.01 o 
  -5  13   3        2.48       16.03     18.50 o 
  -4  13   3        3.06        0.00     15.61 o 
  -3  13   3       37.09       49.12     17.71 o 
  -2  13   3       10.32       23.84     19.13 o 
  -1  13   3        8.27        1.30     29.44 o 
   0  13   3      473.86      515.48     56.66 o 
   1  13   3        3.40        1.40     12.48 o 
   2  13   3       12.32       25.80     13.38 o 
   3  13   3      514.48      538.27     37.69 o 
   4  13   3      378.11      336.93     35.39 o 
   5  13   3       22.82       43.85     14.99 o 
   6  13   3        4.69       28.94     14.43 o 
   7  13   3       53.68       99.19     28.18 o 
   8  13   3       32.30       30.81     24.14 o 
   9  13   3      307.12      376.20    102.51 o 
  10  13   3       20.98        6.09     24.74 o 
  11  13   3      357.38      412.17     59.03 o 
  12  13   3       82.22       64.83     48.46 o 
  13  13   3      117.79      141.78     37.03 o 
  14  13   3       38.32       73.18     41.10 o 
  -5  14   3        1.87       38.94     24.94 o 
  -4  14   3       56.85       83.32     49.34 o 
  -3  14   3      235.38      189.27     40.03 o 
  -2  14   3      348.67      346.08     55.20 o 
  -1  14   3       73.90       83.77     30.07 o 
   0  14   3       14.43       21.74     21.20 o 
   1  14   3      172.68      131.89     32.38 o 
   2  14   3        6.80        6.42     19.84 o 
   3  14   3      443.02      408.38     51.70 o 
   4  14   3       87.42      112.10     21.25 o 
   5  14   3       73.09       29.84     16.28 o 
   6  14   3       43.90       54.45     37.55 o 
   7  14   3        0.19        0.00     23.10 o 
   8  14   3       60.39       67.52     28.54 o 
   9  14   3      214.14      254.94     46.78 o 
  10  14   3      166.30      189.59     54.93 o 
  11  14   3        4.00        9.41     25.87 o 
  12  14   3       26.80       52.76     26.41 o 
  13  14   3        8.62        0.00     19.37 o 
  -4  15   3        6.21        0.00     24.65 o 
  -3  15   3       30.19        0.00     39.94 o 
  -2  15   3       26.21       28.15     71.97 o 
  -1  15   3      349.14      344.83     56.33 o 
   0  15   3       69.74       78.44     30.55 o 
   1  15   3       22.59       22.31     23.25 o 
   2  15   3      171.46      169.16     35.60 o 
   3  15   3       32.70       61.42     26.16 o 
   4  15   3       42.41       12.56     55.21 o 
   5  15   3        0.80       19.14     15.52 o 
   6  15   3       26.33       46.45     22.36 o 
   7  15   3       14.83       45.93     22.78 o 
   8  15   3      139.05      125.69     49.07 o 
   9  15   3       11.06       16.53     38.03 o 
  10  15   3        7.33       44.50     34.01 o 
  11  15   3      113.01      114.84     34.11 o 
  12  15   3       29.22       61.75     30.41 o 
  -3  16   3       58.59        0.00     24.41 o 
  -2  16   3        9.55       47.02     26.22 o 
  -1  16   3       49.17       32.15     25.77 o 
   0  16   3        2.02        0.00     20.91 o 
   1  16   3        7.54       38.98     24.00 o 
   2  16   3      119.13       68.36     33.19 o 
   3  16   3        3.90        4.46     22.03 o 
   4  16   3       33.51       38.59     25.05 o 
   5  16   3       80.43       97.52     29.58 o 
   6  16   3       65.39       22.90     31.76 o 
   7  16   3       14.28        0.00     23.81 o 
   8  16   3        7.43        0.00     20.99 o 
   9  16   3      289.36      250.80     49.59 o 
  10  16   3        7.83        0.00     23.92 o 
  11  16   3        4.14        0.00     22.54 o 
  -1  17   3       26.23       34.70     28.63 o 
   0  17   3       40.19       44.91     25.55 o 
   1  17   3        0.17       30.70     24.22 o 
   2  17   3        0.15       39.50     23.84 o 
   3  17   3       71.84      101.46     33.62 o 
   4  17   3      115.61      131.12     36.73 o 
   5  17   3       23.43       39.06     27.83 o 
   7  17   3       17.99       12.53     23.41 o 
   8  17   3        0.69        0.00     24.75 o 
   9  17   3        8.50        0.00     23.56 o 
  10  17   3       76.44       47.15     29.81 o 
   2  18   3       27.54      105.90     31.59 o 
   3  18   3       17.70       44.46     27.36 o 
   4  18   3       60.52       78.44     30.17 o 
   5  18   3        0.61        0.00     35.17 o 
   7  18   3        8.70        0.00     29.58 o 
  -7 -15   4       94.71      142.40     38.46 o 
  -6 -15   4        0.13       14.24     21.98 o 
  -5 -15   4        6.05       36.48     25.48 o 
  -4 -15   4       52.48       65.24     38.83 o 
  -3 -15   4       20.98       19.78     60.18 o 
  -2 -15   4       51.89       92.26     39.26 o 
  -1 -15   4        0.02        0.00     21.25 o 
   0 -15   4      151.08      244.49     48.78 o 
   1 -15   4       69.73      109.45     32.42 o 
  -9 -14   4        6.06       57.15     30.53 o 
  -8 -14   4       64.49      110.24     42.60 o 
  -7 -14   4       81.23      118.25     46.07 o 
  -6 -14   4        0.59        7.88     24.53 o 
  -5 -14   4        8.97       30.58     41.44 o 
  -4 -14   4       14.06       19.22     19.41 o 
  -3 -14   4       52.52       80.74     22.31 o 
  -2 -14   4        1.29       24.50     20.22 o 
  -1 -14   4       45.66       68.37     26.74 o 
   0 -14   4        5.31        0.00     29.92 o 
   1 -14   4       30.05       46.82     26.70 o 
   2 -14   4       87.93      104.20     35.65 o 
   3 -14   4        0.14       30.88     25.55 o 
 -10 -13   4      200.02      173.86     47.61 o 
  -9 -13   4      143.46      169.39     41.88 o 
  -8 -13   4       81.14       76.75     32.27 o 
  -7 -13   4       20.87       26.28     28.82 o 
  -6 -13   4       14.94       31.59     28.20 o 
  -5 -13   4       72.78       78.16     30.24 o 
  -4 -13   4       31.05       29.06     19.63 o 
  -3 -13   4        1.23        1.89     14.91 o 
  -2 -13   4        2.88        5.50     16.12 o 
  -1 -13   4        0.05        0.00     18.82 o 
   0 -13   4      209.95      248.58     68.70 o 
   1 -13   4      177.26      223.28     45.36 o 
   2 -13   4      116.59      189.63     41.09 o 
   3 -13   4      134.41      147.58     39.37 o 
   4 -13   4      165.00      216.39     46.56 o 
   5 -13   4      212.31      158.56     40.97 o 
 -11 -12   4        1.42        4.56     26.50 o 
 -10 -12   4       57.48       92.26     32.28 o 
  -9 -12   4        0.32       10.25     25.59 o 
  -8 -12   4      235.15      221.09     51.80 o 
  -7 -12   4        1.76        0.00     18.76 o 
  -6 -12   4      172.50      153.03     52.89 o 
  -5 -12   4      231.15      250.48     35.32 o 
  -4 -12   4      298.76      306.51     38.58 o 
  -3 -12   4      539.36      444.78     46.14 o 
  -2 -12   4      306.77      305.75     37.91 o 
  -1 -12   4      237.68      198.08     30.47 o 
   0 -12   4      107.53      149.75     63.66 o 
   1 -12   4       13.89       31.80     21.79 o 
   2 -12   4       44.84       62.74     24.44 o 
   3 -12   4       43.45       44.74     25.96 o 
   4 -12   4       38.08       42.05     27.61 o 
   5 -12   4       19.10       47.87     23.68 o 
   6 -12   4       17.89        0.06     21.01 o 
 -11 -11   4       17.79        0.00     25.27 o 
 -10 -11   4      226.37      283.29     55.96 o 
  -9 -11   4       70.28      100.73     36.80 o 
  -8 -11   4       58.60       73.65     50.30 o 
  -7 -11   4      351.71      244.60     46.93 o 
  -6 -11   4        9.79       22.91     22.91 o 
  -5 -11   4      330.08      316.30     37.33 o 
  -4 -11   4       17.36       10.96     16.60 o 
  -3 -11   4        3.62        1.22     12.23 o 
  -2 -11   4       44.50       23.40     14.16 o 
  -1 -11   4       34.11       25.89     16.34 o 
   0 -11   4      201.19      186.37     28.99 o 
   1 -11   4       58.73       44.51     22.88 o 
   2 -11   4        4.88        0.00     15.74 o 
   3 -11   4       14.34       19.36     21.97 o 
   4 -11   4       54.35       34.09     51.59 o 
   5 -11   4      340.61      410.81     67.00 o 
   6 -11   4       60.35       40.76     27.11 o 
   7 -11   4        9.33       22.09     25.96 o 
   8 -11   4        1.00        7.84     21.78 o 
 -12 -10   4        1.09        0.00     25.94 o 
 -11 -10   4        0.01       26.68     24.07 o 
 -10 -10   4       12.04       49.20     26.55 o 
  -9 -10   4       55.24       67.40     57.86 o 
  -8 -10   4       86.87       69.04     30.00 o 
  -7 -10   4       56.83       73.93     28.66 o 
  -6 -10   4      161.23      213.30     47.91 o 
  -5 -10   4       86.65       60.34     18.07 o 
  -4 -10   4      651.93      679.53     51.42 o 
  -3 -10   4        6.53        5.34     13.36 o 
  -2 -10   4      359.08      262.70     54.71 o 
  -1 -10   4        0.06        0.00     16.07 o 
   0 -10   4        0.65       10.88     12.02 o 
   1 -10   4        8.03        3.06     17.14 o 
   2 -10   4      102.88       89.34     26.28 o 
   3 -10   4      442.02      496.93     65.23 o 
   4 -10   4      211.16      214.72     42.22 o 
   5 -10   4       71.70       78.81     28.47 o 
   6 -10   4        3.22       12.07     22.53 o 
   7 -10   4       32.27       34.68     25.24 o 
   8 -10   4        0.85        1.39     22.03 o 
   9 -10   4       17.68       35.03     24.73 o 
 -12  -9   4        1.01        0.00     33.46 o 
 -11  -9   4       10.62       43.62     26.48 o 
 -10  -9   4      181.18      178.97     42.08 o 
  -9  -9   4        3.43       14.70     22.86 o 
  -8  -9   4      555.89      493.85    116.61 o 
  -7  -9   4      292.78      232.30     40.82 o 
  -6  -9   4        1.15        0.00     12.62 o 
  -5  -9   4     2661.99     2548.61     89.00 o 
  -4  -9   4      504.56      566.54     66.52 o 
  -3  -9   4        0.05        2.94     10.81 o 
  -2  -9   4      195.58      226.19     29.06 o 
  -1  -9   4       84.13      125.77     21.91 o 
   0  -9   4        0.12        0.00      9.18 o 
   1  -9   4      412.58      404.91     37.10 o 
   2  -9   4       30.31       30.98     12.13 o 
   3  -9   4       99.44       92.12     26.02 o 
   4  -9   4        3.22        6.12     16.90 o 
   5  -9   4       22.61       50.92     32.71 o 
   6  -9   4       50.96       57.77     26.67 o 
   7  -9   4        1.08       15.74     22.90 o 
   8  -9   4        3.96       38.42     24.52 o 
   9  -9   4      208.46      232.12     47.73 o 
  10  -9   4       36.92       30.97     25.86 o 
 -13  -8   4       74.27      101.65     36.06 o 
 -12  -8   4       34.20       56.84     45.12 o 
 -11  -8   4      369.53      405.48     58.79 o 
 -10  -8   4        1.04        0.66     20.98 o 
  -9  -8   4        0.08       17.72     19.38 o 
  -8  -8   4       48.78       30.66     20.17 o 
  -7  -8   4       95.91      128.71     51.53 o 
  -6  -8   4      931.90      863.87     74.20 o 
  -5  -8   4        9.26       12.83     11.87 o 
  -4  -8   4      144.01      134.42     24.77 o 
  -3  -8   4       54.86       68.20     16.05 o 
  -2  -8   4     2179.86     2219.55     77.73 o 
  -1  -8   4      889.45      838.40     57.10 o 
   0  -8   4        1.09        8.26      9.22 o 
   1  -8   4      133.95      148.09     21.75 o 
   2  -8   4      375.60      368.55     33.87 o 
   3  -8   4        5.63       13.44     11.01 o 
   4  -8   4      272.53      210.46     36.19 o 
   5  -8   4        9.35       23.28     40.83 o 
   6  -8   4      101.08      125.24     31.21 o 
   7  -8   4       81.57      146.85     37.42 o 
   8  -8   4       40.69        9.14     19.98 o 
   9  -8   4       75.33       50.56     28.10 o 
  10  -8   4      244.81      220.26     45.38 o 
 -13  -7   4       34.63       26.79     27.09 o 
 -12  -7   4       74.77      113.15     36.36 o 
 -11  -7   4      105.72      155.68     38.88 o 
 -10  -7   4       14.97        0.00     22.76 o 
  -9  -7   4       98.02      121.31     33.26 o 
  -8  -7   4      729.80      682.66    103.80 o 
  -7  -7   4      209.53      319.47     65.36 o 
  -6  -7   4      891.20      938.99     64.51 o 
  -5  -7   4       71.42       65.42     17.89 o 
  -4  -7   4      145.76      169.41     23.55 o 
  -3  -7   4      395.13      396.40     33.73 o 
  -2  -7   4        4.50        0.00      8.49 o 
  -1  -7   4     1247.36     1209.64     51.52 o 
   0  -7   4     1377.01     1248.46     52.34 o 
   1  -7   4       47.65       61.61     16.54 o 
   2  -7   4      296.12      254.22     28.95 o 
   3  -7   4       96.59      119.45     15.16 o 
   4  -7   4       66.81      115.37     19.12 o 
   5  -7   4      939.84     1046.26     53.49 o 
   6  -7   4      262.11      265.85     42.71 o 
   7  -7   4       39.77       53.50     17.73 o 
   8  -7   4       22.68       29.92     20.58 o 
   9  -7   4        9.08        6.65     15.96 o 
  10  -7   4       23.24       13.10     17.66 o 
  11  -7   4        0.07       34.43     24.14 o 
 -13  -6   4       27.33       31.17     29.18 o 
 -12  -6   4      167.64       99.69     31.71 o 
 -11  -6   4      939.18      926.79    149.13 o 
 -10  -6   4       87.39      101.51     31.81 o 
  -9  -6   4        7.81       19.17     25.90 o 
  -8  -6   4      119.78      113.36     27.98 o 
  -7  -6   4      281.37      304.38     43.59 o 
  -6  -6   4       13.93       34.43     18.13 o 
  -5  -6   4        5.40       41.38     15.11 o 
  -4  -6   4      288.28      321.22     51.45 o 
  -3  -6   4      384.85      369.71     37.42 o 
  -2  -6   4        1.19       14.28      8.84 o 
  -1  -6   4     1312.71     1244.59     50.13 o 
   0  -6   4      527.60      495.67     43.14 o 
   1  -6   4        2.25        6.00      5.95 o 
   2  -6   4      210.07      229.21     18.20 o 
   3  -6   4      483.82      477.35     25.75 o 
   4  -6   4      763.33      783.27     34.90 o 
   5  -6   4      114.25      163.78     26.27 o 
   6  -6   4      819.36      852.05     50.99 o 
   7  -6   4      160.46      167.44     25.13 o 
   8  -6   4       10.67        2.75     14.15 o 
   9  -6   4        2.67        0.00     13.08 o 
  10  -6   4      144.97      132.31     26.77 o 
  11  -6   4        4.22       12.14     19.75 o 
  12  -6   4        3.92       51.08     23.11 o 
 -13  -5   4      134.00      158.18     36.37 o 
 -12  -5   4      276.62      370.87     74.29 o 
 -11  -5   4       92.31      126.26     32.94 o 
 -10  -5   4        1.91        9.71     19.18 o 
  -9  -5   4       26.62       40.18     20.37 o 
  -8  -5   4      162.28      125.03     27.97 o 
  -7  -5   4       42.36       43.94     19.42 o 
  -6  -5   4      125.60      122.01     27.16 o 
  -5  -5   4      327.35      276.88     64.00 o 
  -4  -5   4     4502.58     4715.59    152.48 o 
  -3  -5   4     2344.75     2337.30     72.02 o 
  -2  -5   4     2290.94     2065.81     65.37 o 
  -1  -5   4      461.00      472.00     33.27 o 
   0  -5   4        3.07        5.34      7.23 o 
   1  -5   4     5418.94     5015.52     97.65 o 
   2  -5   4       86.66      118.06     12.95 o 
   3  -5   4        9.59        5.82      6.48 o 
   4  -5   4      382.92      363.29     24.69 o 
   5  -5   4       24.45       30.11     10.21 o 
   6  -5   4      247.28      272.91     30.39 o 
   7  -5   4        1.98       13.19     12.02 o 
   8  -5   4        0.56       18.21     13.05 o 
   9  -5   4      300.16      364.45     39.53 o 
  10  -5   4      176.80      189.88     50.57 o 
  11  -5   4       16.42        4.68     20.21 o 
  12  -5   4       35.96       25.05     25.47 o 
 -13  -4   4       31.86       15.95     34.90 o 
 -12  -4   4      192.74      179.37     40.45 o 
 -11  -4   4        0.39        0.00     33.53 o 
 -10  -4   4       78.20       72.13     42.70 o 
  -9  -4   4       98.13      106.95     24.92 o 
  -8  -4   4     1709.64     1502.36     84.52 o 
  -7  -4   4     6719.22     6018.87    152.90 o 
  -6  -4   4     3014.62     2822.06     85.73 o 
  -5  -4   4     1461.84     1305.44     57.76 o 
  -4  -4   4        0.37        8.28      7.08 o 
  -3  -4   4       50.32       40.05     10.39 o 
  -2  -4   4      439.19      449.19     27.86 o 
  -1  -4   4       41.30       58.42     11.34 o 
   0  -4   4      514.83      472.71     27.23 o 
   1  -4   4     6895.15     6033.56    421.89 o 
   2  -4   4     1291.27     1334.61     38.05 o 
   3  -4   4      412.68      426.47     22.08 o 
   4  -4   4     1809.47     1800.22     50.29 o 
   5  -4   4       83.05       80.22     12.37 o 
   6  -4   4      158.03      158.59     17.24 o 
   7  -4   4      518.94      557.84     53.06 o 
   8  -4   4     1021.71      983.66     53.50 o 
   9  -4   4      383.38      416.03     41.88 o 
  10  -4   4       37.44       52.90     17.21 o 
  11  -4   4       22.67       51.67     26.93 o 
  12  -4   4      174.48      235.68     66.25 o 
  13  -4   4       29.22       11.59     32.31 o 
 -13  -3   4        0.89        0.00     26.99 o 
 -12  -3   4        6.30       30.97     33.60 o 
 -11  -3   4       14.91       47.43     17.92 o 
 -10  -3   4      485.52      405.78     42.66 o 
  -9  -3   4       13.17        9.72     12.74 o 
  -8  -3   4      775.83      756.70     47.02 o 
  -7  -3   4      261.83      339.23     34.59 o 
  -6  -3   4     1447.88     1440.87     59.97 o 
  -5  -3   4     1027.40     1048.02     51.94 o 
  -4  -3   4     3104.93     3180.13     86.43 o 
  -3  -3   4       93.85      109.21     14.46 o 
  -2  -3   4      349.74      342.53     19.54 o 
  -1  -3   4     3455.86     3186.09     79.84 o 
   0  -3   4     1688.04     1594.99     50.18 o 
   1  -3   4     3046.32     3013.87     93.44 o 
   2  -3   4      561.96      589.57     34.93 o 
   3  -3   4      178.98      188.52     16.45 o 
   4  -3   4       38.72       38.74      8.05 o 
   5  -3   4       13.36        9.09      7.75 o 
   6  -3   4      369.93      344.42     28.18 o 
   7  -3   4     1382.99     1323.58     45.67 o 
   8  -3   4      284.39      330.45     49.45 o 
   9  -3   4      385.38      370.43     36.35 o 
  10  -3   4      315.11      358.12     48.78 o 
  11  -3   4       60.30       74.49     30.83 o 
  12  -3   4       72.53        7.63     26.72 o 
  13  -3   4      242.91      235.41     68.56 o 
 -13  -2   4        8.04        1.10     23.43 o 
 -12  -2   4      168.59      113.51     34.41 o 
 -11  -2   4      126.05      108.21     30.52 o 
 -10  -2   4       81.18       75.50     36.08 o 
  -9  -2   4      173.76      143.68     34.41 o 
  -8  -2   4     2654.34     2507.14    105.79 o 
  -7  -2   4      420.23      384.13     43.41 o 
  -6  -2   4       75.12       75.80     14.94 o 
  -5  -2   4      384.28      442.74     31.73 o 
  -4  -2   4      740.09      879.53     36.71 o 
  -3  -2   4      341.59      281.86     19.83 o 
  -2  -2   4     6766.33     6555.06    168.62 o 
  -1  -2   4     1993.44     2077.77     45.62 o 
   0  -2   4     2550.87     2902.64     57.49 o 
   1  -2   4     1756.04     1674.50     48.90 o 
   2  -2   4      730.82      634.73     33.73 o 
   3  -2   4     1201.39     1071.39     37.83 o 
   4  -2   4      551.12      578.18     27.83 o 
   5  -2   4     4483.36     4326.96    105.03 o 
   6  -2   4      117.71      136.54     15.44 o 
   7  -2   4      567.43      605.10     30.33 o 
   8  -2   4       84.45       94.51     14.11 o 
   9  -2   4       49.70       39.59     15.02 o 
  10  -2   4       42.58       20.24     18.18 o 
  11  -2   4      567.44      631.26     97.60 o 
  12  -2   4      133.61      202.01     55.89 o 
  13  -2   4        9.00        3.14     31.35 o 
  14  -2   4       35.19       18.13     28.35 o 
 -13  -1   4       98.47      143.64     41.02 o 
 -12  -1   4        1.04       23.21     24.20 o 
 -11  -1   4      274.49      308.87     50.04 o 
 -10  -1   4     1514.53     1449.19     86.84 o 
  -9  -1   4      772.42      748.13     48.98 o 
  -8  -1   4       13.48       22.00     13.25 o 
  -7  -1   4      167.81      143.79     21.30 o 
  -6  -1   4       23.91       22.92      9.25 o 
  -5  -1   4      761.40      897.77     39.64 o 
  -4  -1   4     1680.77     1935.56     58.95 o 
  -3  -1   4      950.86      947.10     35.54 o 
  -2  -1   4       75.38      136.13     16.15 o 
  -1  -1   4     2925.88     3015.52     69.42 o 
   0  -1   4    17715.27    17994.09    324.81 o 
   1  -1   4    18975.19    19042.83    341.35 o 
   2  -1   4      203.63      272.60     31.72 o 
   3  -1   4     2840.16     2744.98     67.81 o 
   4  -1   4     5428.51     5213.91    140.81 o 
   5  -1   4       55.57       67.16     11.77 o 
   6  -1   4      115.83      118.95     16.24 o 
   7  -1   4      304.13      353.00     28.07 o 
   8  -1   4        5.94        0.00      7.96 o 
   9  -1   4      218.53      314.38     61.12 o 
  10  -1   4       55.50       67.47     32.71 o 
  11  -1   4      248.40      288.16     66.25 o 
  12  -1   4        9.77        0.00     23.99 o 
  13  -1   4      136.53      146.67     51.12 o 
  14  -1   4       49.53       47.71     33.12 o 
 -13   0   4      157.38      243.56     49.56 o 
 -12   0   4       91.92       75.84     26.29 o 
 -11   0   4        9.02        1.80     26.31 o 
 -10   0   4        3.99        9.60     18.96 o 
  -9   0   4      670.83      670.65     46.00 o 
  -8   0   4      263.90      317.24     32.64 o 
  -7   0   4     1697.26     1641.25     62.69 o 
  -6   0   4      149.49      122.03     17.19 o 
  -5   0   4     2549.24     2491.16     73.48 o 
  -4   0   4       25.42        6.96      7.94 o 
  -3   0   4      100.98      103.21     16.22 o 
  -2   0   4      162.79      152.92     14.39 o 
  -1   0   4      269.96      339.59     22.37 o 
   0   0   4     5627.27     5895.06    145.80 o 
   1   0   4      231.16      197.80     15.35 o 
   2   0   4     5144.31     5346.66    108.37 o 
   3   0   4        0.77        4.70      3.98 o 
   4   0   4        5.81       11.91      5.03 o 
   5   0   4      265.31      255.84     20.37 o 
   6   0   4     2951.08     3023.22     82.92 o 
   7   0   4     2364.31     2488.74     71.57 o 
   8   0   4       54.64       72.78     13.39 o 
   9   0   4      280.57      327.80     28.64 o 
  10   0   4        6.17       30.39     14.07 o 
  11   0   4      177.40      145.58     45.12 o 
  12   0   4        0.14        0.00     23.04 o 
  13   0   4        1.98        1.36     27.94 o 
  14   0   4       71.87       62.16     41.30 o 
  15   0   4       18.12       29.17     31.49 o 
 -13   1   4       17.37        7.24     48.39 o 
 -12   1   4       16.45        0.00     31.22 o 
 -11   1   4        5.24        0.00     17.26 o 
 -10   1   4      142.43      100.18     57.59 o 
  -9   1   4       10.98        0.00     16.77 o 
  -8   1   4      354.19      371.19     34.50 o 
  -7   1   4        4.27        2.67      8.90 o 
  -6   1   4      406.26      438.87     32.42 o 
  -5   1   4      541.34      563.93     31.15 o 
  -4   1   4      197.78      182.52     21.56 o 
  -3   1   4     1504.75     1498.91     56.99 o 
  -2   1   4     2056.63     1893.74     61.73 o 
  -1   1   4      294.72      315.24     24.67 o 
   0   1   4     1531.99     1486.15     37.83 o 
   1   1   4     5370.19     5300.49    125.11 o 
   2   1   4     1608.99     1734.41     76.20 o 
   3   1   4      204.87      264.17     22.76 o 
   4   1   4     2656.88     2373.17    197.66 o 
   5   1   4        1.49        0.00      4.33 o 
   6   1   4     2038.50     2193.42     61.51 o 
   7   1   4      118.38      190.74     19.23 o 
   8   1   4     1687.68     1761.53     57.89 o 
   9   1   4        8.00        1.41     11.30 o 
  10   1   4       80.20       63.62     25.29 o 
  11   1   4       27.96       26.99     20.65 o 
  12   1   4      451.80      553.97     88.47 o 
  13   1   4       20.21       21.13     25.35 o 
  14   1   4       30.36       29.17     32.44 o 
  15   1   4        0.73        0.00     26.58 o 
 -13   2   4       21.00        0.00     24.20 o 
 -12   2   4       20.65       27.63     41.71 o 
 -11   2   4       68.99       26.86     23.79 o 
 -10   2   4      128.90      114.89     32.27 o 
  -9   2   4       74.93      138.22     79.81 o 
  -8   2   4       54.34       59.63     19.99 o 
  -7   2   4     1362.38     1214.75     78.57 o 
  -6   2   4      951.28      975.18     42.49 o 
  -5   2   4       60.48       51.93     16.07 o 
  -4   2   4     1331.21     1188.82     97.82 o 
  -3   2   4    10323.76     9777.32    396.84 o 
  -2   2   4    11004.22    11481.79    219.08 o 
  -1   2   4      121.44      135.04     13.55 o 
   0   2   4     4146.94     4010.92     82.96 o 
   1   2   4     2340.21     2109.56     92.42 o 
   2   2   4     8870.16     9126.29    206.16 o 
   3   2   4     7533.02     7958.01    186.68 o 
   4   2   4     1553.08     1605.10     55.84 o 
   5   2   4      167.09      171.55     22.83 o 
   6   2   4     6704.64     7484.49    283.05 o 
   7   2   4      261.42      294.37     25.24 o 
   8   2   4       27.06       29.56      7.89 o 
   9   2   4        8.04       36.20     13.26 o 
  10   2   4      136.93      157.90     28.07 o 
  11   2   4      672.97      631.43     57.84 o 
  12   2   4        5.27        5.04     22.63 o 
  13   2   4      143.19      156.62     52.75 o 
  14   2   4       17.71       30.94     34.08 o 
  15   2   4       83.30      126.36     44.71 o 
 -12   3   4        0.02       36.12     23.82 o 
 -11   3   4      140.24      104.50     33.90 o 
 -10   3   4      362.55      486.43     83.56 o 
  -9   3   4       31.97       26.11     20.48 o 
  -8   3   4      286.28      329.73     46.65 o 
  -7   3   4       41.66       38.71     16.85 o 
  -6   3   4       42.74       48.18     11.21 o 
  -5   3   4      225.07      275.73     22.77 o 
  -4   3   4      134.21      127.21     19.67 o 
  -3   3   4       22.77       27.77      7.64 o 
  -2   3   4     2801.88     2854.36     69.43 o 
  -1   3   4     1189.69     1382.98     39.42 o 
   0   3   4      263.78      229.42     12.83 o 
   1   3   4      721.88      674.90     23.35 o 
   2   3   4        2.56        4.66      3.96 o 
   3   3   4      955.49      898.20     33.81 o 
   4   3   4     3073.70     3332.51    166.10 o 
   5   3   4     2725.45     2881.95     90.30 o 
   6   3   4     3765.41     3534.16    109.87 o 
   7   3   4      500.32      537.90     36.31 o 
   8   3   4       99.23       59.78     63.11 o 
   9   3   4        0.90        0.00     11.31 o 
  10   3   4     1303.44     1189.05     67.33 o 
  11   3   4      229.01      234.46     36.56 o 
  12   3   4        7.01       43.17     21.13 o 
  13   3   4       11.04        8.18     25.08 o 
  14   3   4       42.18       42.12     37.08 o 
  15   3   4        0.79        0.00     26.85 o 
 -12   4   4       10.66        8.96     25.08 o 
 -11   4   4       11.90       30.14     23.62 o 
 -10   4   4        0.28        0.00     19.32 o 
  -9   4   4        0.96        3.70     18.97 o 
  -8   4   4       68.41       91.60     25.21 o 
  -7   4   4      236.68      218.67     36.47 o 
  -6   4   4      474.71      413.31     46.21 o 
  -5   4   4        0.25        0.00     12.13 o 
  -4   4   4      185.09      176.37     15.87 o 
  -3   4   4     8065.78     7581.23    329.75 o 
  -2   4   4      363.50      311.60     18.57 o 
  -1   4   4     2016.06     2267.41     57.60 o 
   0   4   4       18.93       20.25      5.57 o 
   1   4   4      357.54      426.07     24.88 o 
   2   4   4     3199.01     2782.93     74.90 o 
   3   4   4     4029.39     3866.08    101.62 o 
   4   4   4      637.29      603.42     30.58 o 
   5   4   4     4471.92     4301.90    122.40 o 
   6   4   4     1297.13     1359.41     58.96 o 
   7   4   4     1726.31     1940.67     78.48 o 
   8   4   4      702.84      691.72     45.30 o 
   9   4   4      234.85      210.35     30.49 o 
  10   4   4       26.90       14.70     13.23 o 
  11   4   4      133.65      128.80     27.71 o 
  12   4   4      118.69      144.14     56.23 o 
  13   4   4       42.48       58.00     27.67 o 
  14   4   4       24.05       20.04     31.62 o 
  15   4   4       31.44       41.03     27.67 o 
 -12   5   4        9.23       15.60     54.73 o 
 -11   5   4       79.89       76.49     25.51 o 
 -10   5   4      230.94      351.37     77.70 o 
  -9   5   4      461.03      509.54     85.81 o 
  -8   5   4        2.58       22.42     16.32 o 
  -7   5   4      214.77      199.15     34.79 o 
  -6   5   4        6.98       20.65     15.60 o 
  -5   5   4       89.11       93.98     21.94 o 
  -4   5   4     1539.64     1476.82     69.48 o 
  -3   5   4       40.48       38.85     15.10 o 
  -2   5   4     4639.48     4967.94    108.74 o 
  -1   5   4      667.24      670.37     26.29 o 
   0   5   4      868.25      867.91     30.87 o 
   1   5   4     3330.35     3299.71     89.77 o 
   2   5   4      939.16      998.62     62.23 o 
   3   5   4      102.78       93.62     13.49 o 
   4   5   4     2643.74     2431.23     77.17 o 
   5   5   4     5700.11     6384.03    167.84 o 
   6   5   4      278.83      354.95     44.57 o 
   7   5   4       55.58       58.59     17.18 o 
   8   5   4     1070.44     1075.80     58.01 o 
   9   5   4      772.71      748.19     52.75 o 
  10   5   4     4095.18     3789.24    137.25 o 
  11   5   4      400.85      377.45     65.84 o 
  12   5   4       59.13       28.39     85.40 o 
  13   5   4       48.03       27.36     21.06 o 
  14   5   4      202.81      214.99     59.50 o 
  15   5   4        5.95        0.00     25.35 o 
  16   5   4        5.15       30.81     33.94 o 
 -11   6   4        8.14        0.00     17.91 o 
 -10   6   4      358.76      383.85     59.54 o 
  -9   6   4      114.64      124.14     76.47 o 
  -8   6   4      665.09      654.86     68.73 o 
  -7   6   4       45.37       28.71     18.50 o 
  -6   6   4       18.25       31.05     20.04 o 
  -5   6   4     1124.81      947.16     82.74 o 
  -4   6   4     1691.46     1478.18     71.86 o 
  -2   6   4        0.93        5.36      5.43 o 
  -1   6   4     2342.82     2572.61     66.83 o 
   0   6   4      631.93      606.58     26.05 o 
   1   6   4        2.27       10.73      6.33 o 
   2   6   4      314.00      429.20     29.72 o 
   3   6   4      401.73      396.94     38.99 o 
   4   6   4       30.33       14.87      8.29 o 
   5   6   4       79.63      102.47     25.15 o 
   6   6   4      145.66      163.11     25.90 o 
   7   6   4       17.09       39.39     13.88 o 
   8   6   4       23.19       27.75     25.08 o 
   9   6   4      181.18      182.39     30.28 o 
  10   6   4      478.72      496.84     51.74 o 
  11   6   4      662.66      653.27     61.69 o 
  12   6   4        6.43       14.27     21.95 o 
  13   6   4       16.83       16.19     22.29 o 
  14   6   4        7.57        5.09     21.44 o 
  15   6   4        7.91       20.61     24.91 o 
  16   6   4      295.53      258.99     65.16 o 
 -11   7   4        8.39       35.42     24.41 o 
 -10   7   4       67.96       62.93     31.76 o 
  -9   7   4      338.31      293.30     47.97 o 
  -8   7   4      149.82      138.76     32.05 o 
  -7   7   4        4.74       20.73     16.81 o 
  -6   7   4        1.95       23.02     14.00 o 
  -5   7   4        5.37        0.13     11.97 o 
  -4   7   4        5.00       23.44     13.17 o 
  -3   7   4       81.01       30.09     22.49 o 
  -2   7   4      237.95      276.28     32.42 o 
  -1   7   4        9.29       13.55      7.02 o 
   0   7   4      661.92      743.55     31.04 o 
   1   7   4     1337.63     1269.16     43.31 o 
   2   7   4      788.34      786.31     38.70 o 
   4   7   4      308.47      316.84     30.08 o 
   5   7   4      914.64     1032.48     51.46 o 
   6   7   4     1805.29     1739.65     73.16 o 
   7   7   4      215.49      237.31     31.77 o 
   8   7   4        2.47       20.16     12.80 o 
   9   7   4     2336.10     2361.28    166.57 o 
  10   7   4      243.37      295.09     41.26 o 
  11   7   4      469.36      617.19     60.67 o 
  12   7   4      166.30      181.98     66.25 o 
  13   7   4       59.52       46.94     23.76 o 
  14   7   4      465.19      428.39     86.29 o 
  15   7   4       36.25       56.20     55.62 o 
  16   7   4      131.93      121.32     39.67 o 
 -10   8   4       63.89       83.90     29.55 o 
  -9   8   4      102.88      153.95     35.32 o 
  -8   8   4      280.31      314.54     49.44 o 
  -7   8   4      179.24      179.10     35.37 o 
  -6   8   4      855.52      891.35     73.59 o 
  -5   8   4      107.21       96.87     23.97 o 
  -4   8   4        0.80       12.26     12.80 o 
  -3   8   4      104.71      132.51     26.44 o 
  -2   8   4      639.91      656.07     75.79 o 
  -1   8   4      185.37      208.24     18.28 o 
   0   8   4      471.31      426.12     26.27 o 
   1   8   4     4855.55     4686.63    139.68 o 
   2   8   4       44.49       78.56     18.20 o 
   3   8   4      108.82      101.61     26.85 o 
   4   8   4      151.34      169.49     23.81 o 
   5   8   4       32.49       66.68     15.80 o 
   6   8   4     4720.85     4505.77    141.57 o 
   7   8   4     1037.28      889.42     53.10 o 
   8   8   4      358.11      419.18     64.41 o 
   9   8   4       37.63       36.09     15.27 o 
  10   8   4       22.70       29.40     20.79 o 
  11   8   4       11.51        0.00     24.47 o 
  12   8   4      202.58      184.54     53.30 o 
  13   8   4      105.27       85.47     29.26 o 
  14   8   4      155.96      157.87     38.55 o 
  15   8   4       96.00       43.42     29.58 o 
 -10   9   4        8.44       21.51     22.86 o 
  -9   9   4       23.11        0.78     23.14 o 
  -8   9   4        6.42       21.36     19.03 o 
  -7   9   4       53.89       41.39     34.76 o 
  -6   9   4        9.44        0.00     16.46 o 
  -5   9   4       54.59       82.31     22.98 o 
  -4   9   4      310.44      425.92     53.71 o 
  -3   9   4      285.51      301.79     39.80 o 
  -2   9   4       37.66       89.97     29.58 o 
  -1   9   4       46.44       61.93     17.86 o 
   0   9   4     2728.64     2423.40     70.78 o 
   1   9   4     1122.21     1149.77     44.87 o 
   2   9   4      153.08      137.77     31.76 o 
   3   9   4       42.87       26.94     17.04 o 
   4   9   4       70.24       20.03     14.99 o 
   5   9   4      112.53      119.13     23.23 o 
   6   9   4      683.79      689.65     49.25 o 
   7   9   4     1840.66     1526.48     84.04 o 
   8   9   4      281.82      292.80     50.16 o 
   9   9   4      209.90      315.60     41.66 o 
  10   9   4     1808.01     1716.58     90.19 o 
  11   9   4     1182.13     1164.64     75.85 o 
  12   9   4        3.14       12.54     23.99 o 
  13   9   4      139.04      144.19     35.31 o 
  14   9   4       36.61       23.68     23.29 o 
  15   9   4        0.04        0.00     45.46 o 
  -9  10   4        9.05        0.00     22.30 o 
  -8  10   4        2.01       12.66     21.55 o 
  -7  10   4      358.26      297.93     49.98 o 
  -6  10   4      294.47      345.49     48.73 o 
  -5  10   4        1.31        1.87     14.66 o 
  -4  10   4      684.49      639.21     61.59 o 
  -3  10   4        0.01        4.09     13.73 o 
  -2  10   4      671.77      594.12     55.31 o 
  -1  10   4      528.70      488.95     70.88 o 
   0  10   4       19.24       34.15     16.24 o 
   1  10   4      265.38      278.64     25.96 o 
   2  10   4       80.50       98.89     15.76 o 
   3  10   4      168.31      145.72     24.53 o 
   4  10   4       13.12       12.30      9.80 o 
   5  10   4      562.92      517.83     45.50 o 
   6  10   4      253.15      314.13     38.22 o 
   7  10   4       74.80       68.48     25.29 o 
   8  10   4       72.63       88.66     28.42 o 
   9  10   4       43.40       61.34     22.96 o 
  10  10   4        4.47        4.40     21.61 o 
  11  10   4      337.29      363.49     87.92 o 
  12  10   4       88.29      100.14     28.06 o 
  13  10   4       35.62        8.32     27.26 o 
  14  10   4       48.39       13.79     25.00 o 
  15  10   4       68.89       60.99     26.49 o 
  -8  11   4        5.25        0.00     19.80 o 
  -7  11   4       19.89       17.09     34.21 o 
  -6  11   4       46.02       58.95     27.37 o 
  -5  11   4        3.33       30.40     20.40 o 
  -4  11   4        2.82       11.24     18.00 o 
  -3  11   4      726.24      619.16     61.19 o 
  -2  11   4       32.66       44.42     19.88 o 
  -1  11   4        5.11       30.07     17.07 o 
   1  11   4     3342.80     2596.01    155.58 o 
   2  11   4       34.17       38.42     11.96 o 
   3  11   4      165.13      166.32     25.83 o 
   4  11   4      400.10      464.45     44.93 o 
   5  11   4      163.62      138.26     24.20 o 
   6  11   4      539.20      565.61     52.20 o 
   7  11   4        9.88       24.07     16.76 o 
   8  11   4      240.23      258.05     40.37 o 
   9  11   4        8.44       14.53     25.01 o 
  10  11   4      514.96      526.42     60.93 o 
  11  11   4      605.10      593.28     71.36 o 
  12  11   4        4.46        3.98     20.03 o 
  13  11   4        1.86        0.28     23.65 o 
  14  11   4      179.30      243.52     47.12 o 
  15  11   4       84.79      138.22     34.07 o 
  -7  12   4       70.98       96.25     59.23 o 
  -6  12   4       13.07        0.00     19.98 o 
  -5  12   4       32.95       33.31     22.42 o 
  -4  12   4      188.27      138.15     33.39 o 
  -3  12   4       21.74       38.01     20.18 o 
  -2  12   4     1767.97     1614.63     87.11 o 
  -1  12   4     1213.57     1168.21     71.45 o 
   1  12   4      877.21      810.24     88.33 o 
   2  12   4      841.86      779.81     50.80 o 
   3  12   4       88.85       74.43     25.83 o 
   4  12   4       47.55       33.02     14.11 o 
   5  12   4      528.89      305.61     55.21 o 
   6  12   4     1438.33     1389.92     73.95 o 
   7  12   4       37.86       71.01     24.62 o 
   8  12   4       33.52        2.22     16.57 o 
   9  12   4      109.43      128.50     31.36 o 
  10  12   4      263.18      223.09     62.02 o 
  11  12   4       24.18       61.87     25.22 o 
  12  12   4       19.11        0.00     20.29 o 
  13  12   4       96.24      128.50     59.64 o 
  14  12   4        1.29       10.77     25.73 o 
  -6  13   4        4.97       10.40     18.93 o 
  -5  13   4       57.65       39.63     24.62 o 
  -4  13   4        0.26       18.35     21.59 o 
  -3  13   4       78.56       90.68     27.36 o 
  -2  13   4      144.29       96.24     28.12 o 
  -1  13   4      143.02      140.59     33.20 o 
   0  13   4        0.08        3.94     18.20 o 
   1  13   4      505.59      463.14    147.29 o 
   2  13   4      352.56      311.88     56.30 o 
   3  13   4       53.04       42.17     13.75 o 
   4  13   4       70.41       30.31     40.76 o 
   5  13   4      328.67      346.27     42.22 o 
   6  13   4        1.40        2.92     13.00 o 
   7  13   4      747.38      739.30     66.55 o 
   8  13   4        2.04        8.26     18.20 o 
   9  13   4        5.07       48.05     21.35 o 
  10  13   4       33.19       64.26     26.30 o 
  11  13   4        1.43       13.69     21.99 o 
  12  13   4        0.68       28.38     24.22 o 
  13  13   4       17.77       31.38     24.99 o 
  14  13   4      117.26      146.92     36.59 o 
  -5  14   4       60.99       46.62     23.66 o 
  -4  14   4       39.55       42.31     20.12 o 
  -3  14   4      368.46      352.70     51.37 o 
  -2  14   4        9.26        0.00     17.79 o 
  -1  14   4       11.51        0.00     25.08 o 
   0  14   4        3.51       27.96     20.53 o 
   1  14   4       14.88        0.02     17.74 o 
   2  14   4       65.75       66.54     23.37 o 
   3  14   4       94.65      114.91     39.39 o 
   4  14   4      290.45      347.92     35.97 o 
   5  14   4       19.99       11.51     12.89 o 
   6  14   4      169.98      109.50     57.44 o 
   7  14   4       28.89       25.77     27.06 o 
   8  14   4        7.64       47.14     24.10 o 
   9  14   4       99.71       78.93     28.05 o 
  10  14   4      428.47      409.37     58.19 o 
  11  14   4       22.30       44.24     40.42 o 
  12  14   4        1.83        0.00     20.10 o 
  13  14   4       78.16      121.78     33.43 o 
  -4  15   4       11.51        0.00     34.01 o 
  -3  15   4       69.83       35.86     66.32 o 
  -2  15   4       22.59       70.94     28.02 o 
  -1  15   4      848.01      790.06     79.83 o 
   0  15   4      294.73      239.76     44.76 o 
   1  15   4        7.84        0.00     15.31 o 
   2  15   4       40.48       75.11     25.73 o 
   3  15   4       80.77      122.37     29.14 o 
   4  15   4       31.57       44.29     29.31 o 
   5  15   4       78.40       91.43     22.17 o 
   6  15   4       60.62       63.95     40.01 o 
   7  15   4      134.74      141.72     33.00 o 
   8  15   4        0.29        0.00     18.70 o 
   9  15   4      236.63      294.93     48.27 o 
  10  15   4        3.13        0.00     20.26 o 
  11  15   4       47.72       67.45     31.71 o 
  12  15   4       62.83       77.81     33.30 o 
  13  15   4       34.85       56.10     31.34 o 
  -3  16   4      117.10      104.41     53.16 o 
  -2  16   4       99.96       58.04     28.41 o 
  -1  16   4        2.08       22.48     22.12 o 
   0  16   4      153.99      173.33     39.30 o 
   1  16   4      266.39      331.98     63.11 o 
   2  16   4       61.06      124.80     34.83 o 
   3  16   4       16.77       14.17     22.49 o 
   4  16   4        0.18       13.34     20.24 o 
   5  16   4       93.52      133.36     31.42 o 
   6  16   4       78.20       58.34     38.03 o 
   7  16   4       43.09       25.33     22.92 o 
   8  16   4        2.72        0.58     49.75 o 
   9  16   4      163.66      122.78     37.19 o 
  10  16   4       14.33       64.10     27.51 o 
  11  16   4        9.69        0.00     22.66 o 
  12  16   4       50.25       97.66     47.30 o 
  -1  17   4        1.18        4.56     34.62 o 
   0  17   4       42.00       12.01     23.79 o 
   1  17   4       20.45        7.36     24.19 o 
   2  17   4       13.36       31.52     23.51 o 
   3  17   4       13.72        0.53     23.99 o 
   4  17   4        0.10        0.00     19.68 o 
   5  17   4       17.73       17.86     46.21 o 
   7  17   4        1.33        1.71     30.33 o 
   8  17   4       10.46       48.42     26.81 o 
   9  17   4      199.36      242.05     47.21 o 
  10  17   4       22.85       34.86     29.31 o 
   2  18   4        7.66       71.62     29.44 o 
   3  18   4       37.56       40.98     26.75 o 
   4  18   4       11.27       43.21     27.40 o 
   5  18   4        0.04       24.54     31.08 o 
   7  18   4        3.07        0.00     27.94 o 
   8  18   4        1.40       25.95     30.94 o 
  -5 -15   5       83.32      115.46     61.41 o 
  -4 -15   5        0.06       19.94     19.49 o 
  -3 -15   5       14.25       21.15     25.73 o 
  -2 -15   5        2.48        0.00     20.30 o 
  -1 -15   5       18.93       59.93     54.05 o 
   0 -15   5       73.37      124.94     35.44 o 
  -7 -14   5       41.06       75.54     40.55 o 
  -6 -14   5        0.19        0.00     27.20 o 
  -5 -14   5        0.08        0.00     22.03 o 
  -4 -14   5        0.91        0.00     17.93 o 
  -3 -14   5       56.80       47.84     22.26 o 
  -2 -14   5       61.54      106.03     49.28 o 
  -1 -14   5       91.35       52.78     48.19 o 
   0 -14   5       10.76       48.33     26.14 o 
   1 -14   5       44.00       93.51     28.76 o 
   2 -14   5        1.22       34.13     22.67 o 
   3 -14   5       56.14       69.17     29.24 o 
  -9 -13   5       88.19      134.91     56.91 o 
  -8 -13   5        1.04        0.00     28.32 o 
  -7 -13   5        0.38        0.00     28.90 o 
  -6 -13   5       23.34       28.22     31.62 o 
  -5 -13   5       13.61       40.78     24.19 o 
  -4 -13   5      117.98      157.68     29.53 o 
  -3 -13   5      138.53      145.51     32.01 o 
  -2 -13   5       96.84       99.70     25.27 o 
  -1 -13   5       67.80       84.38     68.09 o 
   0 -13   5      251.61      287.08     73.54 o 
   1 -13   5        0.18        1.74     21.29 o 
   2 -13   5        3.66        0.00     17.01 o 
   3 -13   5        6.44        0.00     18.31 o 
   4 -13   5       23.37        1.70     28.48 o 
   5 -13   5        4.11       13.28     26.38 o 
 -10 -12   5        1.63        0.00     23.70 o 
  -9 -12   5       10.73        0.00     28.01 o 
  -8 -12   5       22.18       18.07     27.20 o 
  -7 -12   5       12.33       33.83     32.65 o 
  -6 -12   5       69.13       78.78     30.65 o 
  -5 -12   5        7.20       36.70     18.25 o 
  -4 -12   5       87.92      118.25     25.93 o 
  -3 -12   5      547.90      559.93     52.71 o 
  -2 -12   5       35.83       34.60     22.40 o 
  -1 -12   5      182.28      190.47     31.54 o 
   0 -12   5       49.45       27.24     23.61 o 
   1 -12   5       61.67       59.27     28.21 o 
   2 -12   5       49.90       61.21     28.81 o 
   3 -12   5       17.75       48.22     25.44 o 
   4 -12   5       17.32       39.18     24.85 o 
   5 -12   5       69.97      113.35     33.56 o 
   6 -12   5        0.01        0.00     22.87 o 
 -11 -11   5       50.87       58.26     46.21 o 
 -10 -11   5       81.16      149.05     40.63 o 
  -9 -11   5        9.75       38.84     46.35 o 
  -8 -11   5       11.09       41.10     28.16 o 
  -7 -11   5       20.89       38.85     42.87 o 
  -6 -11   5       42.64      100.75     32.25 o 
  -5 -11   5        7.05       18.57     16.53 o 
  -4 -11   5       72.33       76.87     37.21 o 
  -3 -11   5       44.49       26.50     21.28 o 
  -2 -11   5       86.81       80.36     36.48 o 
  -1 -11   5        5.74        0.00     13.30 o 
   0 -11   5       61.04       62.75     19.84 o 
   1 -11   5      462.26      396.62     53.86 o 
   2 -11   5        2.57       31.57     24.88 o 
   3 -11   5      175.56      172.65     42.26 o 
   4 -11   5       73.20       42.34     40.55 o 
   5 -11   5        0.02        1.35     22.20 o 
   6 -11   5       47.78       11.69     25.67 o 
   7 -11   5       22.61       14.37     24.47 o 
 -11 -10   5       24.91       53.52     30.74 o 
 -10 -10   5      109.14      113.50     36.33 o 
  -9 -10   5       97.09      108.16     37.16 o 
  -8 -10   5        0.09       16.27     23.40 o 
  -7 -10   5       32.40       73.54     29.46 o 
  -6 -10   5        3.55       42.28     23.55 o 
  -5 -10   5       20.50       31.49     19.44 o 
  -4 -10   5       54.70       52.91     18.34 o 
  -3 -10   5      425.47      397.90     44.37 o 
  -2 -10   5      167.78      134.35     24.82 o 
  -1 -10   5       46.64       30.20     15.39 o 
   0 -10   5       51.03       51.12     17.25 o 
   1 -10   5      481.05      463.04     44.36 o 
   2 -10   5      100.18      165.07     34.38 o 
   3 -10   5       22.26        7.70     18.83 o 
   4 -10   5       62.55      109.53     38.64 o 
   5 -10   5        0.56        0.00     21.69 o 
   6 -10   5       18.72        0.00     25.90 o 
   7 -10   5        1.97        3.20     21.61 o 
   8 -10   5        2.48        0.00     23.61 o 
 -12  -9   5        6.66       49.25     30.12 o 
 -11  -9   5       16.43        0.00     25.23 o 
 -10  -9   5       89.54      113.59     36.53 o 
  -9  -9   5      161.15      176.90     42.75 o 
  -8  -9   5      344.30      356.17     58.08 o 
  -7  -9   5       13.19       34.67     30.06 o 
  -6  -9   5       49.00       70.05     26.92 o 
  -5  -9   5       70.91       96.63     21.92 o 
  -4  -9   5        0.57        7.39     12.32 o 
  -3  -9   5       82.23       66.11     18.03 o 
  -2  -9   5      681.35      645.51     48.67 o 
  -1  -9   5      128.83       65.21     34.82 o 
   0  -9   5      103.80       94.93     20.86 o 
   1  -9   5      702.88      754.38     48.87 o 
   2  -9   5      424.76      444.33     41.26 o 
   3  -9   5      630.81      772.36     72.87 o 
   4  -9   5      179.09      204.56     38.74 o 
   5  -9   5      349.70      368.03     53.70 o 
   6  -9   5       49.43       73.91     29.98 o 
   7  -9   5        0.73       23.90     20.60 o 
   8  -9   5       10.44        5.93     27.26 o 
   9  -9   5      133.27      193.55     42.47 o 
 -12  -8   5        0.03       44.19     26.39 o 
 -11  -8   5        4.90       46.32     28.39 o 
 -10  -8   5       26.14      105.61     83.35 o 
  -9  -8   5       86.72       75.41     55.75 o 
  -8  -8   5      155.54      134.06     33.72 o 
  -7  -8   5      394.38      346.13     77.36 o 
  -6  -8   5       50.40       39.85     19.89 o 
  -5  -8   5      339.19      408.78     39.13 o 
  -4  -8   5      243.19      324.22     47.05 o 
  -3  -8   5      210.80      239.98     35.87 o 
  -2  -8   5     1102.60     1053.74     60.48 o 
  -1  -8   5      716.62      661.91     46.70 o 
   0  -8   5      100.93       87.86     18.08 o 
   1  -8   5      124.56      130.11     29.90 o 
   2  -8   5     1187.35     1250.27     57.23 o 
   3  -8   5      763.19      801.70     48.30 o 
   4  -8   5       41.53       99.36     26.50 o 
   5  -8   5      312.37      231.55     45.87 o 
   6  -8   5      175.88      129.15     31.90 o 
   7  -8   5       73.29       88.61     29.68 o 
   8  -8   5       24.88       26.04     24.82 o 
   9  -8   5       22.61       10.21     37.69 o 
  10  -8   5      117.89      121.45     32.38 o 
 -13  -7   5        1.69        0.00     23.62 o 
 -12  -7   5       13.80       33.42     26.95 o 
 -11  -7   5        7.79       29.16     22.29 o 
 -10  -7   5      259.83      273.23     56.36 o 
  -9  -7   5      402.09      495.53     64.72 o 
  -8  -7   5       70.87      107.05     31.27 o 
  -7  -7   5      104.02       79.69     49.75 o 
  -6  -7   5       81.05       68.99     26.99 o 
  -5  -7   5      791.23      780.95     69.30 o 
  -4  -7   5      238.11      284.21     31.31 o 
  -3  -7   5       65.05       46.52     14.70 o 
  -2  -7   5      131.72      149.96     21.77 o 
  -1  -7   5      139.78      142.09     20.55 o 
   0  -7   5     1009.36      995.76     59.19 o 
   1  -7   5        0.98        0.00      7.38 o 
   2  -7   5        0.12        6.21      8.82 o 
   3  -7   5        7.90       16.88     10.98 o 
   4  -7   5      482.39      456.88     37.42 o 
   5  -7   5      792.67      806.46    120.43 o 
   6  -7   5      335.89      410.44     52.96 o 
   7  -7   5       29.22       45.05     24.10 o 
   8  -7   5       37.04       90.53     27.79 o 
   9  -7   5       46.44       31.65     22.78 o 
  10  -7   5       22.62        7.84     47.64 o 
  11  -7   5        0.04        0.00     28.35 o 
 -13  -6   5      265.51      317.98     67.34 o 
 -12  -6   5       36.67       60.72     29.03 o 
 -11  -6   5       14.46       33.10     24.07 o 
 -10  -6   5       28.11       72.99     29.87 o 
  -9  -6   5       70.82       59.78     26.68 o 
  -8  -6   5      413.36      396.49     53.44 o 
  -7  -6   5        0.00        0.00     12.77 o 
  -6  -6   5       24.81       51.11     21.00 o 
  -5  -6   5       23.85       64.56     22.97 o 
  -4  -6   5       64.63       54.28     15.06 o 
  -3  -6   5       35.90       58.60     14.91 o 
  -2  -6   5      209.54      238.86     25.93 o 
  -1  -6   5        6.46       23.29     10.22 o 
   0  -6   5      329.00      318.47     29.93 o 
   1  -6   5      205.02      212.08     31.90 o 
   2  -6   5       25.40       50.60     12.56 o 
   3  -6   5     2553.39     2426.69     64.14 o 
   4  -6   5     1058.78     1003.19     38.70 o 
   5  -6   5        1.59        9.85     17.62 o 
   6  -6   5      354.10      394.51     37.66 o 
   7  -6   5      175.65      195.66     28.39 o 
   8  -6   5      156.43      141.95     25.37 o 
   9  -6   5       11.49       25.15     16.77 o 
  10  -6   5       27.08       11.22     18.74 o 
  11  -6   5      148.10      192.88     58.21 o 
  12  -6   5      128.35      311.88     82.47 o 
 -13  -5   5        4.53       33.67     32.31 o 
 -12  -5   5       11.00       28.83     22.54 o 
 -11  -5   5       20.13       35.99     24.36 o 
 -10  -5   5        2.91       33.67     22.63 o 
  -9  -5   5        2.05        3.91     16.98 o 
  -8  -5   5      127.27      151.27     32.40 o 
  -7  -5   5      335.88      328.18     44.73 o 
  -6  -5   5        4.12        0.00     11.77 o 
  -5  -5   5     5999.29     5782.62    464.48 o 
  -4  -5   5      215.61      243.69     33.46 o 
  -3  -5   5        0.12        3.72      7.83 o 
  -2  -5   5       52.92       82.45     15.00 o 
  -1  -5   5       72.68       98.02     16.61 o 
   0  -5   5       13.88       26.31      9.30 o 
   1  -5   5      220.92      256.25     31.66 o 
   2  -5   5     1101.93     1130.64     46.98 o 
   3  -5   5      111.26      114.87     24.94 o 
   4  -5   5      271.60      343.68     24.82 o 
   5  -5   5       44.14       60.88     12.77 o 
   6  -5   5      144.24      148.52     29.06 o 
   7  -5   5       66.52       80.75     18.26 o 
   8  -5   5      144.20      180.72     32.82 o 
   9  -5   5     1004.57     1155.26     65.25 o 
  10  -5   5      206.20      218.52     33.53 o 
  11  -5   5       29.32       35.30     33.26 o 
  12  -5   5       45.93       80.29     45.66 o 
 -13  -4   5      156.13      264.17     75.11 o 
 -12  -4   5      114.07      119.23     35.61 o 
 -11  -4   5      289.98      326.19     42.47 o 
 -10  -4   5        0.13        0.00     12.41 o 
  -9  -4   5      528.20      551.89     48.38 o 
  -8  -4   5      728.52      728.71     51.30 o 
  -7  -4   5      904.48      804.98     47.49 o 
  -6  -4   5     2074.15     1810.80    105.50 o 
  -5  -4   5      231.52      275.07     26.44 o 
  -4  -4   5        2.52        0.00      6.40 o 
  -3  -4   5      390.52      428.23     41.75 o 
  -2  -4   5     4610.67     5051.05    179.05 o 
  -1  -4   5     3117.56     3040.87     83.34 o 
   0  -4   5       33.78       50.84     17.96 o 
   1  -4   5      428.82      457.03     47.40 o 
   2  -4   5      568.38      479.52     30.33 o 
   3  -4   5     1408.75     1283.52     52.34 o 
   4  -4   5     1679.58     1692.40     58.96 o 
   5  -4   5       44.71       36.27     10.12 o 
   6  -4   5      199.44      229.70     21.59 o 
   7  -4   5     1203.73     1238.85     69.07 o 
   8  -4   5     1776.62     1555.71     69.23 o 
   9  -4   5       86.77       88.59     21.06 o 
  10  -4   5     1167.44     1317.00     80.23 o 
  11  -4   5       59.06       63.25     40.62 o 
  12  -4   5       91.80      136.99     52.62 o 
  13  -4   5       10.15       21.67     34.08 o 
 -13  -3   5       37.72        0.00     23.09 o 
 -12  -3   5        7.02       27.29     24.95 o 
 -11  -3   5       50.05       31.15     18.59 o 
 -10  -3   5       35.06       19.46     20.06 o 
  -9  -3   5       11.33        1.53     12.41 o 
  -8  -3   5       55.91       47.73     15.90 o 
  -7  -3   5        3.33        1.20     14.05 o 
  -6  -3   5      436.83      479.83     36.93 o 
  -5  -3   5       58.84       75.89     13.72 o 
  -4  -3   5      738.29      685.67     32.81 o 
  -3  -3   5     1273.59     1213.47     42.75 o 
  -2  -3   5     2552.07     2465.83     76.04 o 
  -1  -3   5     7605.11     7170.24    153.80 o 
   0  -3   5     5684.87     5573.76    125.78 o 
   1  -3   5      165.60      170.24     22.07 o 
   2  -3   5        8.32        0.79      5.56 o 
   3  -3   5       91.77       68.80     11.92 o 
   4  -3   5     1407.45     1459.07     52.14 o 
   5  -3   5      134.52      118.03     16.58 o 
   6  -3   5      165.50      183.48     26.90 o 
   7  -3   5      105.20      108.28     17.92 o 
   8  -3   5      123.34      136.15     30.26 o 
   9  -3   5      375.42      296.00     41.30 o 
  10  -3   5       10.03       21.86     16.69 o 
  11  -3   5        8.02        0.00     27.67 o 
  12  -3   5        0.15       60.93     38.44 o 
  13  -3   5      204.66      318.97     76.33 o 
 -13  -2   5        3.18        0.00     32.51 o 
 -12  -2   5       21.41       44.90     25.91 o 
 -11  -2   5      176.31      185.01     39.51 o 
 -10  -2   5        9.22        0.00     14.30 o 
  -9  -2   5      479.67      541.07     58.50 o 
  -8  -2   5      445.63      488.15     42.32 o 
  -7  -2   5       21.39        8.24     13.58 o 
  -6  -2   5      184.02      227.35     33.44 o 
  -5  -2   5      831.81      885.43     40.42 o 
  -4  -2   5        5.71       12.44     13.84 o 
  -3  -2   5     1281.13     1316.77     45.08 o 
  -2  -2   5      491.05      495.06     39.39 o 
  -1  -2   5     3012.21     2943.77    119.46 o 
   0  -2   5     1419.35     1480.77     36.75 o 
   1  -2   5     2259.31     2001.55     77.60 o 
   2  -2   5       85.76      128.37     15.25 o 
   3  -2   5      129.31       97.72     13.81 o 
   4  -2   5        8.37       23.76      8.50 o 
   5  -2   5     2319.23     2337.12     98.49 o 
   6  -2   5     1556.87     1372.24     51.12 o 
   7  -2   5      798.37      745.13     37.45 o 
   8  -2   5       66.63       76.82     15.24 o 
   9  -2   5      126.03      156.45     28.39 o 
  10  -2   5       47.99       29.58     24.95 o 
  11  -2   5       66.13       77.02     34.08 o 
  12  -2   5       93.80       55.48     36.67 o 
  13  -2   5        0.48        5.32     28.22 o 
  14  -2   5      126.65      158.94     50.98 o 
 -13  -1   5       64.35       77.21     65.50 o 
 -12  -1   5      109.53      189.24     41.34 o 
 -11  -1   5      307.43      272.11     48.00 o 
 -10  -1   5      241.99      299.67     47.59 o 
  -9  -1   5      118.95      100.91     22.62 o 
  -8  -1   5       12.25       13.67     11.77 o 
  -7  -1   5      261.36      222.73     32.62 o 
  -6  -1   5      737.28      789.84     52.51 o 
  -5  -1   5       35.45       19.57      7.86 o 
  -4  -1   5     3661.67     3758.68    102.36 o 
  -3  -1   5     4122.11     4533.85    335.94 o 
  -2  -1   5     1203.51     1091.93     37.77 o 
  -1  -1   5       95.88      106.25     20.03 o 
   0  -1   5     6841.13     7237.99    211.69 o 
   1  -1   5     7011.18     6683.24    137.39 o 
   2  -1   5      157.38      155.22     15.69 o 
   3  -1   5     1788.28     1751.53     62.83 o 
   4  -1   5     1885.22     1679.26    106.02 o 
   5  -1   5       95.62      100.12     14.94 o 
   6  -1   5      968.41      955.79     40.44 o 
   7  -1   5      327.34      309.10     27.30 o 
   8  -1   5       17.04       27.91     11.77 o 
   9  -1   5      521.70      499.76     36.58 o 
  10  -1   5       67.15       46.35     27.26 o 
  11  -1   5      435.01      433.34     77.43 o 
  12  -1   5       24.12       89.83     42.67 o 
  13  -1   5        0.26        0.00     28.22 o 
  14  -1   5       52.46       51.66     42.12 o 
 -13   0   5       21.68        9.93     55.55 o 
 -12   0   5       50.29       96.65     64.13 o 
 -11   0   5        2.05       17.37     20.39 o 
 -10   0   5        0.75        0.00     32.71 o 
  -9   0   5       86.72       63.96     29.85 o 
  -8   0   5      951.98     1034.28     51.93 o 
  -7   0   5     3508.43     3236.99    177.93 o 
  -6   0   5     2301.41     2351.09     76.74 o 
  -5   0   5       72.66       86.94     17.30 o 
  -4   0   5       61.19      146.80     22.14 o 
  -3   0   5      150.97      165.40     17.51 o 
  -2   0   5     1350.98     1315.57     42.48 o 
  -1   0   5     1111.86     1249.96     38.44 o 
   0   0   5     5121.45     5231.02    108.16 o 
   1   0   5      520.78      457.24     24.66 o 
   2   0   5      581.53      532.05     27.51 o 
   3   0   5      921.92      944.12     33.16 o 
   4   0   5     1342.44      815.01     54.93 o 
   5   0   5      616.16      606.35     28.54 o 
   6   0   5      574.62      595.84     30.23 o 
   7   0   5     3789.89     3861.12     98.77 o 
   8   0   5     1220.52     1246.45     49.60 o 
   9   0   5       11.33        7.61     12.92 o 
  10   0   5       17.14       31.51     17.11 o 
  11   0   5       71.51       95.96     37.62 o 
  12   0   5        2.94       12.27     24.13 o 
  13   0   5       19.14       56.30     35.85 o 
  14   0   5       23.13       80.83     35.30 o 
  15   0   5        1.11        0.00     23.17 o 
 -13   1   5       23.99       40.06     30.87 o 
 -12   1   5      115.89       85.50     29.38 o 
 -11   1   5       22.65       65.85     28.55 o 
 -10   1   5        0.00       13.52     24.60 o 
  -9   1   5       93.66       39.78     36.87 o 
  -8   1   5      882.12      958.39     69.43 o 
  -7   1   5      506.98      431.92     36.20 o 
  -6   1   5      675.17      676.07     37.93 o 
  -5   1   5      870.29      938.72     41.46 o 
  -4   1   5     3443.74     3244.22    104.87 o 
  -3   1   5      434.48      455.34     29.16 o 
  -2   1   5      456.71      561.94     63.73 o 
  -1   1   5     5128.53     5268.59    111.34 o 
   0   1   5     8993.61     8986.47    188.73 o 
   1   1   5     6938.54     6653.06    157.91 o 
   2   1   5        9.17        7.70      4.96 o 
   3   1   5      626.99      596.77     28.47 o 
   4   1   5     1088.46     1127.36     37.49 o 
   5   1   5      604.26      517.59     36.40 o 
   6   1   5     1586.24     1583.39     51.21 o 
   7   1   5     2094.07     2314.47     67.67 o 
   8   1   5        0.33       11.77      9.30 o 
   9   1   5        0.18       12.00      9.19 o 
  10   1   5       38.24       31.89     15.51 o 
  11   1   5        1.84        7.44     21.13 o 
  12   1   5      104.89       98.55     38.99 o 
  13   1   5      340.36      313.24     70.88 o 
  14   1   5      126.97      187.70     58.34 o 
  15   1   5       48.69       76.88     42.39 o 
 -12   2   5        6.85        0.00     22.40 o 
 -11   2   5       63.84       77.61     29.37 o 
 -10   2   5      169.40      199.30     41.75 o 
  -9   2   5       24.46       49.95     21.34 o 
  -8   2   5      881.57      916.27     73.52 o 
  -7   2   5     1119.94     1104.80     67.91 o 
  -6   2   5       43.53       63.31     13.96 o 
  -5   2   5     1442.48     1410.80     51.74 o 
  -4   2   5       40.37       19.06      7.51 o 
  -3   2   5     1788.61     1834.39     55.26 o 
  -2   2   5    11820.86    12215.49    235.23 o 
  -1   2   5      287.02      315.96     17.91 o 
   0   2   5      305.30      380.69     21.40 o 
   1   2   5     6588.23     6749.49    156.63 o 
   2   2   5      784.99      646.71     50.98 o 
   3   2   5     1389.54     1230.08     42.78 o 
   4   2   5     1022.93     1006.66     41.90 o 
   5   2   5     5106.89     5362.64    145.38 o 
   6   2   5      544.61      691.79     39.40 o 
   7   2   5     2102.59     2056.30     71.27 o 
   8   2   5     1289.83     1193.39     44.77 o 
   9   2   5      136.97      148.89     26.26 o 
  10   2   5      133.20      136.68     26.86 o 
  11   2   5      130.10      150.67     32.99 o 
  12   2   5      444.20      522.29     57.59 o 
  13   2   5        0.43       11.04     22.49 o 
  14   2   5        5.18       42.39     32.99 o 
  15   2   5       65.81       85.33     42.53 o 
 -12   3   5        7.03       32.48     24.02 o 
 -11   3   5       22.73       22.50     69.79 o 
 -10   3   5      340.05      334.81     52.40 o 
  -9   3   5      270.05      265.92     51.05 o 
  -8   3   5      119.24       69.33     23.59 o 
  -7   3   5      187.91      177.99     33.00 o 
  -6   3   5       68.31       40.40     15.45 o 
  -5   3   5        6.64       20.40      9.72 o 
  -4   3   5        7.75       19.86      7.44 o 
  -3   3   5       37.61       65.28     14.11 o 
  -2   3   5      660.19      749.96     29.94 o 
  -1   3   5     7682.89     8110.84    161.20 o 
   0   3   5      540.73      472.85     19.54 o 
   1   3   5     1756.12     1751.74     85.47 o 
   2   3   5      212.42      174.89     28.49 o 
   3   3   5     2967.54     3130.38     83.81 o 
   4   3   5     5781.18     5354.85    137.47 o 
   5   3   5     4720.99     4560.54    126.83 o 
   6   3   5     2052.87     1848.38     70.17 o 
   7   3   5      371.55      366.57     34.59 o 
   8   3   5        0.03       16.83     10.05 o 
   9   3   5       27.41       15.47     12.78 o 
  10   3   5      102.01      136.81     51.39 o 
  11   3   5      642.91      537.02     53.93 o 
  12   3   5       27.95       30.65     29.03 o 
  13   3   5      218.67      312.84     71.70 o 
  14   3   5      166.77      111.50     50.98 o 
  15   3   5        0.83       10.36     32.44 o 
 -12   4   5       12.66       57.65     31.46 o 
 -11   4   5        5.81        0.00     20.69 o 
 -10   4   5       38.28       40.79     61.20 o 
  -9   4   5       96.67      110.69     29.77 o 
  -8   4   5       35.14       38.89     19.09 o 
  -7   4   5      198.42      153.37     51.53 o 
  -6   4   5      124.86       87.86     31.15 o 
  -5   4   5      837.83      644.90    105.85 o 
  -4   4   5     1098.74      997.84     91.16 o 
  -3   4   5      871.59      900.60     34.59 o 
  -2   4   5      569.41      614.81     26.82 o 
  -1   4   5      873.95     1028.29     34.90 o 
   0   4   5      893.81      939.07     31.13 o 
   1   4   5        6.36       22.21     20.24 o 
   2   4   5     1440.55     1503.97     73.34 o 
   3   4   5     1141.79     1058.40     37.33 o 
   4   4   5       85.92       95.82     13.69 o 
   5   4   5     1283.58     1340.41     85.26 o 
   6   4   5     2424.79     2593.44     88.27 o 
   7   4   5     2605.03     2639.28     94.23 o 
   8   4   5       39.82       63.43     16.74 o 
   9   4   5      730.72      769.75     50.25 o 
  10   4   5      104.18       77.79     47.03 o 
  11   4   5      149.94      107.26     48.66 o 
  12   4   5      483.23      448.14     52.75 o 
  13   4   5       13.19       20.57     18.16 o 
  14   4   5      212.22      269.22     62.43 o 
  15   4   5       16.36       11.31     30.26 o 
 -11   5   5        3.34        1.48     30.67 o 
 -10   5   5      201.23      258.96     48.29 o 
  -9   5   5      146.38      102.67     31.78 o 
  -8   5   5        0.19       16.19     16.34 o 
  -7   5   5       20.91       11.11     16.18 o 
  -6   5   5      179.05      130.69     43.35 o 
  -5   5   5        5.55       22.72     13.15 o 
  -4   5   5      144.13       89.56     18.13 o 
  -3   5   5      816.52      862.39     33.18 o 
  -2   5   5      429.70      404.12     23.13 o 
  -1   5   5     2326.78     2437.81     64.08 o 
   0   5   5      375.83      357.57     19.16 o 
   1   5   5     3861.12     4022.61    105.78 o 
   2   5   5     2697.84     2571.10     72.92 o 
   3   5   5      364.78      361.59     22.35 o 
   4   5   5     1231.47     1157.65     45.43 o 
   5   5   5       30.03       23.71      9.63 o 
   6   5   5      298.54      285.69     32.58 o 
   7   5   5        0.98        0.00      8.70 o 
   8   5   5     1858.42     1775.79     78.43 o 
   9   5   5      736.07      781.89     58.34 o 
  10   5   5      365.87      281.46     38.27 o 
  11   5   5      237.22      185.42     32.86 o 
  12   5   5      169.79      131.84     58.82 o 
  13   5   5        0.10       31.51     20.15 o 
  14   5   5       77.95       68.61     26.51 o 
  15   5   5        2.87       33.12     31.62 o 
  16   5   5       79.33      111.91     49.21 o 
 -11   6   5        0.13        0.00     21.85 o 
 -10   6   5       20.61        9.32     21.16 o 
  -9   6   5        0.63        0.00     14.26 o 
  -8   6   5        6.64        0.00     15.21 o 
  -7   6   5      195.44      207.18     36.76 o 
  -6   6   5      236.01      242.80     38.95 o 
  -5   6   5       91.65      112.61     24.72 o 
  -3   6   5     1024.03      900.06     51.48 o 
  -2   6   5      965.42      915.26     34.32 o 
  -1   6   5       37.51       58.97     10.12 o 
   0   6   5     1755.51     1991.30     56.35 o 
   1   6   5     2096.63     2159.34     68.38 o 
   2   6   5      745.10      668.42     31.98 o 
   3   6   5     2681.30     2505.86     76.92 o 
   4   6   5      354.49      439.21     28.76 o 
   5   6   5      796.87      831.02     42.23 o 
   6   6   5      587.49      574.84     37.87 o 
   7   6   5     1003.05     1029.43     70.34 o 
   8   6   5       92.43       93.24     28.49 o 
   9   6   5        9.45        0.00     10.56 o 
  10   6   5      171.32      186.46     31.89 o 
  11   6   5      330.85      334.38     44.98 o 
  12   6   5       37.98       19.10     19.94 o 
  13   6   5       72.21       45.33     20.63 o 
  14   6   5       56.07       12.25     22.56 o 
  15   6   5        6.92       16.26     21.64 o 
  16   6   5      515.94      531.62     93.78 o 
 -11   7   5        2.50        0.00     25.63 o 
 -10   7   5      167.93      225.83    114.30 o 
  -9   7   5       44.79       84.94     41.10 o 
  -8   7   5       51.85       65.66     23.87 o 
  -7   7   5       38.29       54.00     23.45 o 
  -6   7   5      315.29      211.74     72.38 o 
  -5   7   5        1.49        6.73     13.59 o 
  -4   7   5       41.35       12.37     13.70 o 
  -3   7   5      367.77      452.41     45.03 o 
  -2   7   5      161.28      185.55     16.33 o 
  -1   7   5      163.00      153.34     15.81 o 
   0   7   5      729.88      696.97     30.82 o 
   1   7   5      437.23      412.46     24.90 o 
   2   7   5      772.43      729.59     36.32 o 
   3   7   5     1861.57     1890.01     66.79 o 
   4   7   5     1613.17     1701.86     74.70 o 
   5   7   5       72.94       55.50     13.26 o 
   6   7   5     1824.78     1891.78    118.39 o 
   7   7   5      362.08      398.76     38.15 o 
   8   7   5     2585.90     2812.54    106.45 o 
   9   7   5     1735.49     1455.42    170.46 o 
  10   7   5     1191.39     1061.51     65.41 o 
  11   7   5      223.36      268.53     55.75 o 
  12   7   5       41.78        3.11     20.86 o 
  13   7   5       30.11        0.00     42.05 o 
  14   7   5        0.39        0.00     19.01 o 
  15   7   5       40.63       40.68     24.24 o 
  16   7   5       89.06        3.25     67.88 o 
 -10   8   5        6.58        0.00     34.21 o 
  -9   8   5       11.52       30.14     22.10 o 
  -8   8   5        4.14       25.09     22.64 o 
  -7   8   5       53.42       50.55     21.98 o 
  -6   8   5      118.50      119.10     29.65 o 
  -5   8   5        9.56       12.85     15.69 o 
  -4   8   5        3.07        6.83     11.66 o 
  -3   8   5      976.00      934.06     62.50 o 
  -2   8   5       28.33       47.50     27.13 o 
  -1   8   5       50.48       72.70     11.96 o 
   0   8   5      542.40      588.62     30.53 o 
   1   8   5      151.07      188.62     19.28 o 
   2   8   5      349.50      313.06     29.06 o 
   3   8   5     1876.37     2025.30     74.45 o 
   4   8   5        6.70       14.45     15.27 o 
   5   8   5       46.33       40.72     13.68 o 
   6   8   5      792.57      845.34     48.40 o 
   7   8   5     4267.37     4222.71    137.08 o 
   8   8   5       59.77       56.47     17.60 o 
   9   8   5      731.35      689.01     58.06 o 
  10   8   5      102.57       86.08     23.49 o 
  11   8   5        5.92       28.02     29.03 o 
  12   8   5      385.98      313.84     72.11 o 
  13   8   5        1.57       37.49     31.90 o 
  14   8   5        8.41       26.51     22.97 o 
  15   8   5       16.97       33.91     43.42 o 
  16   8   5        0.74        9.76     23.76 o 
  -9   9   5       34.12        0.00     24.20 o 
  -8   9   5       11.75        0.00     20.65 o 
  -7   9   5       64.55      105.43     31.02 o 
  -6   9   5       79.08       82.63     28.35 o 
  -5   9   5      111.37      140.87     29.88 o 
  -4   9   5      595.73      414.53     95.96 o 
  -3   9   5      206.88      125.26    101.89 o 
  -2   9   5      235.98      244.89     48.32 o 
  -1   9   5       41.46       14.75     11.03 o 
   0   9   5      630.89      612.73     32.03 o 
   1   9   5     2347.41     2360.58     70.51 o 
   2   9   5      957.06     1046.33     50.74 o 
   3   9   5        0.03       16.91      8.72 o 
   4   9   5      258.54      234.18     37.35 o 
   5   9   5       62.91       57.97     30.87 o 
   6   9   5       90.03      141.27     23.76 o 
   7   9   5       67.35       83.76     21.01 o 
   8   9   5        0.68        8.05     24.81 o 
   9   9   5      335.07      334.19     42.25 o 
  10   9   5     3596.13     3484.65    136.83 o 
  11   9   5      740.04      629.88     86.15 o 
  12   9   5        0.31        0.00     26.31 o 
  13   9   5       59.99       95.50     43.89 o 
  14   9   5      148.32       80.29     40.35 o 
  15   9   5       11.13       24.93     24.21 o 
  -9  10   5        0.70        4.69     20.58 o 
  -8  10   5      440.28      406.50     58.03 o 
  -7  10   5       55.75       49.52     75.93 o 
  -6  10   5        8.50       29.74     19.71 o 
  -5  10   5        0.61        2.95     16.55 o 
  -4  10   5      145.47       73.53     22.17 o 
  -3  10   5        0.02       14.16     14.83 o 
  -2  10   5        0.35        7.50     18.95 o 
  -1  10   5        3.92       13.42     12.89 o 
   0  10   5        6.94       22.08     13.43 o 
   1  10   5        0.12        6.37      9.08 o 
   2  10   5      785.96      702.83     35.90 o 
   3  10   5        1.72        7.10      8.58 o 
   4  10   5      131.63      163.18     26.51 o 
   5  10   5       76.21       94.39     20.25 o 
   6  10   5        4.17       29.38     13.54 o 
   7  10   5       34.42       32.54     15.87 o 
   8  10   5       92.68       78.05     21.96 o 
   9  10   5       93.33      113.22     27.94 o 
  10  10   5        0.32        0.00     15.23 o 
  11  10   5      183.16      171.92     35.98 o 
  12  10   5        0.58        0.00     16.11 o 
  13  10   5      164.17      256.69     45.03 o 
  14  10   5       16.40        0.00     21.34 o 
  15  10   5       76.58      191.25     60.93 o 
  -8  11   5        7.98       20.26     22.43 o 
  -7  11   5       25.86       27.19     21.49 o 
  -6  11   5        5.91       12.52     19.69 o 
  -5  11   5       14.79       45.65     22.79 o 
  -4  11   5      127.35      125.12     30.88 o 
  -3  11   5       94.11       23.98     46.07 o 
  -2  11   5      218.19       98.05     99.85 o 
  -1  11   5      583.00      520.26     54.04 o 
   0  11   5     2850.09     2670.86    108.85 o 
   1  11   5      841.23      829.10     40.51 o 
   2  11   5     1108.96     1190.27     63.90 o 
   3  11   5      302.80      224.75     29.91 o 
   4  11   5        5.95       18.75     11.90 o 
   5  11   5        3.81       11.53     11.43 o 
   6  11   5      374.33      329.56     55.89 o 
   7  11   5      142.70      149.94     50.71 o 
   8  11   5      654.69      556.47     75.31 o 
   9  11   5       45.33       29.69     19.49 o 
  10  11   5      443.33      443.65     53.30 o 
  11  11   5      155.98      142.02     31.01 o 
  12  11   5       71.55       81.17     29.46 o 
  13  11   5      104.25       97.49     29.92 o 
  14  11   5      493.77      461.78     61.86 o 
  15  11   5      132.79      109.35     33.08 o 
  -7  12   5       48.84       64.89     28.25 o 
  -6  12   5      245.92      242.00     42.74 o 
  -5  12   5      314.02      393.96     55.68 o 
  -4  12   5       35.89       37.73     24.06 o 
  -3  12   5      227.38      151.64     32.42 o 
  -2  12   5        2.87        2.24     16.51 o 
  -1  12   5        6.31       22.83     25.01 o 
   0  12   5       85.13       56.86     35.99 o 
   1  12   5      931.19      954.49     63.04 o 
   2  12   5       50.05       40.91     26.24 o 
   3  12   5        0.28       16.12     11.01 o 
   4  12   5      278.46      310.61     38.37 o 
   5  12   5       31.86       14.89     12.44 o 
   6  12   5      906.92      797.38     69.86 o 
   7  12   5      453.61      498.04     67.54 o 
   8  12   5       81.06       91.58     25.93 o 
   9  12   5      175.02      174.94     49.55 o 
  10  12   5        7.10       31.00     22.82 o 
  11  12   5        1.02        5.26     19.49 o 
  12  12   5       90.79       82.45     27.74 o 
  13  12   5      348.76      368.54     53.85 o 
  14  12   5       43.37       69.65     26.28 o 
  15  12   5       53.83       98.35     26.90 o 
  -6  13   5       17.52        2.15     22.07 o 
  -5  13   5        1.44        0.00     20.54 o 
  -4  13   5       35.63       38.99     34.35 o 
  -3  13   5        0.71        0.00     17.68 o 
  -2  13   5        0.69        0.00     15.33 o 
  -1  13   5      113.35       34.37     40.35 o 
   0  13   5      498.93      446.69     52.54 o 
   1  13   5       63.02       63.68     19.99 o 
   2  13   5      673.39      651.41     60.67 o 
   3  13   5     1272.56     1258.92     56.45 o 
   4  13   5      880.96      825.38     76.81 o 
   5  13   5      552.35      523.70    108.30 o 
   6  13   5      688.83      515.32     53.53 o 
   7  13   5      633.17      536.58     73.47 o 
   8  13   5       50.06       52.62     21.48 o 
   9  13   5       12.55       18.89     43.89 o 
  10  13   5      146.51      153.37     35.55 o 
  11  13   5      529.98      532.53     64.65 o 
  12  13   5        1.20        6.86     22.01 o 
  13  13   5      134.79      186.58     40.03 o 
  14  13   5       88.44       73.02     27.47 o 
  -5  14   5        0.00        5.20     21.79 o 
  -4  14   5      183.91      203.13     43.17 o 
  -3  14   5       76.77      138.30     34.21 o 
  -2  14   5       42.59       66.76     25.56 o 
  -1  14   5       96.92       53.86     33.67 o 
   0  14   5        0.72        7.36     19.30 o 
   1  14   5        3.18       40.53     27.33 o 
   2  14   5       52.38       73.78     21.51 o 
   3  14   5        4.01        9.49     16.51 o 
   4  14   5       93.60       72.43     24.46 o 
   5  14   5        2.97       13.08     35.44 o 
   6  14   5      105.38       74.31     37.63 o 
   7  14   5        1.24       13.23     17.58 o 
   8  14   5       86.90       60.88     36.33 o 
   9  14   5       47.28       42.14     23.51 o 
  10  14   5        0.02        0.00     20.22 o 
  11  14   5       84.04       83.71     31.02 o 
  12  14   5      247.79      263.99     47.90 o 
  13  14   5        6.58        3.48     23.18 o 
  14  14   5       33.14        7.92     20.96 o 
  -4  15   5        0.20       21.37     21.71 o 
  -3  15   5       31.97        4.81     31.01 o 
  -2  15   5       10.83        0.00     21.02 o 
  -1  15   5      327.26      240.58     78.99 o 
   0  15   5      551.30      554.65     87.38 o 
   1  15   5       68.18       62.96     23.71 o 
   2  15   5        3.84       13.37     19.62 o 
   3  15   5        0.25        0.00     15.99 o 
   4  15   5      296.17      239.41     39.55 o 
   5  15   5      176.63      187.79     27.77 o 
   6  15   5      113.60      119.94     24.10 o 
   7  15   5      201.21      243.86     41.45 o 
   8  15   5        1.82        0.00     23.31 o 
   9  15   5      168.01      194.15     40.12 o 
  10  15   5      190.76      189.26     40.72 o 
  11  15   5      103.77       92.33     46.48 o 
  12  15   5        2.50       26.25     24.84 o 
  13  15   5        0.02        0.00     66.72 o 
  -3  16   5       10.16        0.00     42.53 o 
  -2  16   5      151.41      216.23     43.86 o 
  -1  16   5      174.17       79.47     50.16 o 
   0  16   5      208.78      150.90     50.98 o 
   2  16   5        5.36       21.24     22.37 o 
   3  16   5       12.54       18.03     44.30 o 
   4  16   5        0.74        0.00     17.77 o 
   5  16   5      415.56      422.81     70.20 o 
   6  16   5      341.86      358.64     71.15 o 
   7  16   5        3.83       28.15     23.04 o 
   8  16   5       41.20       46.39     27.15 o 
   9  16   5       44.58       45.84     24.26 o 
  10  16   5       56.56        0.00     32.24 o 
  11  16   5       21.01       49.56     38.58 o 
  12  16   5        0.05       19.51     54.46 o 
  -1  17   5        0.74       21.35     22.79 o 
   0  17   5       12.99       18.95     23.84 o 
   1  17   5      107.02       96.72     34.76 o 
   2  17   5        9.88        0.00     25.22 o 
   3  17   5        7.22        0.00     28.63 o 
   4  17   5       42.53       14.43     21.16 o 
   5  17   5      171.27      111.23     47.23 o 
   7  17   5       45.33       44.50     74.22 o 
   8  17   5       61.19       94.65     34.76 o 
   9  17   5       21.95       60.02     29.06 o 
  10  17   5        2.52       22.71     26.82 o 
  11  17   5        0.25        1.78     26.52 o 
   1  18   5        0.01       25.88     25.25 o 
   2  18   5       12.87       14.24     23.95 o 
   3  18   5       22.16       46.72     23.12 o 
   4  18   5       17.69        0.00     23.58 o 
   5  18   5        0.02       24.02     22.98 o 
   7  18   5       13.29       17.58     29.58 o 
   8  18   5        0.37       15.90     25.24 o 
   9  18   5       37.40       94.78     33.37 o 
  -6 -14   6       22.25       28.92     27.49 o 
  -5 -14   6       33.11        8.21     27.94 o 
  -4 -14   6        5.08        0.00     23.40 o 
  -3 -14   6       48.03       50.89     23.03 o 
  -2 -14   6       14.21        0.00     37.69 o 
  -1 -14   6       24.09        0.00     20.82 o 
   0 -14   6        4.28        7.36     21.06 o 
   1 -14   6        3.56       21.25     21.74 o 
  -8 -13   6        0.26       11.28     32.05 o 
  -7 -13   6       10.61        7.73     30.95 o 
  -6 -13   6       25.34       49.53     31.76 o 
  -5 -13   6        3.24       26.23     26.73 o 
  -4 -13   6      293.86      304.02     93.44 o 
  -3 -13   6       64.10       53.69     25.48 o 
  -2 -13   6      131.56      192.89     44.53 o 
  -1 -13   6       17.48       59.74     35.30 o 
   0 -13   6        2.62       10.05     22.49 o 
   1 -13   6       11.08        7.67     22.00 o 
   2 -13   6       46.28       79.33     27.53 o 
   3 -13   6        7.24       40.52     24.42 o 
   4 -13   6        1.08       16.02     24.17 o 
  -9 -12   6       38.31       32.23     30.85 o 
  -8 -12   6        0.06        0.00     36.40 o 
  -7 -12   6      130.54      167.56     56.57 o 
  -6 -12   6       18.41       24.70     23.37 o 
  -5 -12   6        0.66        0.00     21.42 o 
  -4 -12   6        8.02       22.10     23.35 o 
  -3 -12   6      418.47      438.31     46.76 o 
  -2 -12   6       78.41      102.73     31.88 o 
  -1 -12   6       26.91       41.81     20.06 o 
   0 -12   6       21.72       40.81     24.65 o 
   1 -12   6       96.71       79.31     42.19 o 
   2 -12   6       67.44       77.28     25.63 o 
   3 -12   6       41.60       86.82     29.48 o 
   4 -12   6        7.05       68.69     26.22 o 
   5 -12   6       34.91       26.83     35.24 o 
 -10 -11   6        3.38       34.08     32.71 o 
  -9 -11   6        0.47       62.46     27.56 o 
  -8 -11   6      223.40      286.20     52.27 o 
  -7 -11   6       39.20       85.25     32.34 o 
  -6 -11   6      232.46      279.46     49.68 o 
  -5 -11   6      129.29      120.69     25.95 o 
  -4 -11   6       16.52       43.39     19.43 o 
  -3 -11   6       99.06      105.19     24.79 o 
  -2 -11   6        7.17        8.62     14.84 o 
  -1 -11   6       27.05       33.10     17.47 o 
   0 -11   6       59.71       90.41     22.43 o 
   1 -11   6      125.50      189.56     40.06 o 
   2 -11   6      150.70      168.50     38.42 o 
   3 -11   6      138.90       87.99     29.02 o 
   4 -11   6        9.00        0.00     17.96 o 
   5 -11   6       15.80       19.07     36.87 o 
   6 -11   6       97.44       72.65     44.85 o 
   7 -11   6       37.97       81.91     51.66 o 
 -11 -10   6       20.20       34.46     37.21 o 
 -10 -10   6       28.62       36.69     27.48 o 
  -9 -10   6       29.79       54.80     35.78 o 
  -8 -10   6       15.28       20.39     24.33 o 
  -7 -10   6      175.89      229.72     44.83 o 
  -6 -10   6        0.78        9.94     23.08 o 
  -5 -10   6       71.10       66.77     28.69 o 
  -4 -10   6      124.19      151.67     27.98 o 
  -3 -10   6       65.16       69.57     27.59 o 
  -2 -10   6        0.79        0.00     12.74 o 
  -1 -10   6       71.52       38.97     20.34 o 
   0 -10   6      124.95      137.86     25.91 o 
   1 -10   6      236.37      253.59     34.32 o 
   2 -10   6       43.51       62.52     24.19 o 
   3 -10   6       19.90        5.39     20.53 o 
   4 -10   6       16.89       13.97     22.07 o 
   5 -10   6       31.25       43.79     23.62 o 
   6 -10   6       15.06        0.00     19.51 o 
   7 -10   6       19.85       50.18     30.04 o 
   8 -10   6       65.41       48.34     26.53 o 
 -11  -9   6       11.35       34.28     38.85 o 
 -10  -9   6       47.30       82.44     33.83 o 
  -9  -9   6      149.50      259.20    115.52 o 
  -8  -9   6       50.85       45.68     26.99 o 
  -7  -9   6        1.68        0.00     17.12 o 
  -6  -9   6      338.33      392.63     58.30 o 
  -5  -9   6      314.28      334.42     38.62 o 
  -4  -9   6      557.26      526.39     47.70 o 
  -3  -9   6      569.05      542.19     46.99 o 
  -2  -9   6       54.53       50.90     16.74 o 
  -1  -9   6      135.69      123.17     23.85 o 
   0  -9   6      331.20      385.04     50.52 o 
   1  -9   6      107.54       74.29     19.46 o 
   2  -9   6       30.11       17.73     13.51 o 
   3  -9   6      117.34      146.17     31.11 o 
   4  -9   6        0.39        0.00     19.02 o 
   5  -9   6      182.88      238.16     43.33 o 
   6  -9   6        6.14        0.00     21.63 o 
   7  -9   6       44.59       15.01     37.55 o 
   8  -9   6       67.67      132.64     40.76 o 
   9  -9   6        2.54       14.44     47.03 o 
 -12  -8   6       90.42      149.52     41.10 o 
 -11  -8   6      107.84      125.61     37.81 o 
 -10  -8   6        0.07       16.00     24.45 o 
  -9  -8   6       23.06       22.27     25.04 o 
  -8  -8   6      332.20      334.03     53.01 o 
  -7  -8   6      203.51      244.25     45.01 o 
  -6  -8   6       11.40       18.70     21.16 o 
  -5  -8   6       34.75       47.03     21.66 o 
  -4  -8   6       90.80       85.34     18.84 o 
  -3  -8   6     1653.42     1514.81    102.53 o 
  -2  -8   6      927.42      752.54     51.81 o 
  -1  -8   6       38.49       35.46     13.83 o 
   0  -8   6       13.66       18.41     11.87 o 
   1  -8   6      146.69      141.59     23.28 o 
   2  -8   6       80.35       99.62     19.57 o 
   3  -8   6      324.05      288.93     45.64 o 
   4  -8   6        2.42       13.04     17.97 o 
   5  -8   6      432.53      555.36     71.84 o 
   6  -8   6       17.71       51.25     27.81 o 
   7  -8   6      397.03      455.86     60.68 o 
   8  -8   6        3.58        0.00     21.19 o 
   9  -8   6       68.51       34.62     37.69 o 
  10  -8   6       10.82       42.87     25.83 o 
 -12  -7   6        1.09        6.02     27.09 o 
 -11  -7   6       98.62       95.73     32.69 o 
 -10  -7   6      273.76      275.45     51.01 o 
  -9  -7   6      108.18       69.79     26.12 o 
  -8  -7   6       34.72       56.31     25.67 o 
  -7  -7   6      262.52      220.45     41.10 o 
  -6  -7   6       55.87       30.22     48.60 o 
  -5  -7   6       88.65       64.44     23.55 o 
  -4  -7   6       91.27       86.90     29.99 o 
  -3  -7   6      304.41      287.36     35.28 o 
  -2  -7   6        3.02       37.43     13.32 o 
  -1  -7   6      929.11      917.71     47.70 o 
   0  -7   6       63.16       66.34     16.15 o 
   1  -7   6     1596.32     1505.97     62.37 o 
   2  -7   6        0.06        0.00     17.06 o 
   3  -7   6      352.29      312.24     48.15 o 
   4  -7   6      199.13      207.76     26.93 o 
   5  -7   6      236.46      220.59     44.98 o 
   6  -7   6      341.20      352.69     50.07 o 
   7  -7   6        5.55        0.00     16.00 o 
   8  -7   6       35.35       30.31     23.97 o 
   9  -7   6      123.01      154.01     35.94 o 
  10  -7   6        1.83       36.76     22.95 o 
  11  -7   6        0.07       55.89     27.26 o 
 -12  -6   6       11.25       15.99     24.41 o 
 -11  -6   6       58.82      127.89     51.53 o 
 -10  -6   6      210.25      289.80     52.05 o 
  -9  -6   6      224.71      184.80     40.37 o 
  -8  -6   6        1.43        4.81     17.83 o 
  -7  -6   6       23.67       81.36     25.57 o 
  -6  -6   6        3.98        7.50     15.35 o 
  -5  -6   6      456.16      435.92    111.23 o 
  -4  -6   6      451.98      445.29     51.32 o 
  -3  -6   6     2700.66     2358.40    102.44 o 
  -2  -6   6      669.45      648.41     45.30 o 
  -1  -6   6        1.03       13.56     11.16 o 
   0  -6   6        1.48        9.40      9.12 o 
   1  -6   6        1.72       15.12      9.55 o 
   2  -6   6      330.05      358.90     33.11 o 
   3  -6   6      345.38      365.09     33.84 o 
   4  -6   6      294.84      358.59     36.78 o 
   5  -6   6       61.86       51.87     15.05 o 
   6  -6   6      227.00      221.61     36.97 o 
   7  -6   6      174.38      169.35     33.39 o 
   8  -6   6       12.68       37.96     21.59 o 
   9  -6   6      603.73      545.19     63.60 o 
  10  -6   6       19.82       21.73     21.49 o 
  11  -6   6       97.47      147.76     53.03 o 
  12  -6   6       42.48        5.45     27.67 o 
 -12  -5   6       73.17       68.00     34.59 o 
 -11  -5   6      206.64      193.06     42.22 o 
 -10  -5   6       33.48       13.61     22.79 o 
  -9  -5   6      117.64      140.08     34.37 o 
  -8  -5   6      572.36      564.76     62.35 o 
  -7  -5   6       22.72       17.02     16.85 o 
  -6  -5   6      119.89      113.91     26.14 o 
  -5  -5   6      429.80      411.66     49.71 o 
  -4  -5   6     1068.14     1079.17     83.49 o 
  -3  -5   6      296.39      308.85     37.71 o 
  -2  -5   6     1870.42     1725.74     69.70 o 
  -1  -5   6       49.14       45.00     13.17 o 
   0  -5   6      111.39      113.75     18.80 o 
   1  -5   6     1645.66     1494.00     57.70 o 
   2  -5   6     3175.91     2976.84     88.32 o 
   3  -5   6     1113.55     1087.07     96.26 o 
   4  -5   6      268.08      269.49     28.42 o 
   5  -5   6       33.83       54.64     13.46 o 
   6  -5   6       17.41       20.45     11.09 o 
   7  -5   6       13.37       34.66     20.58 o 
   8  -5   6      209.67      224.00     37.96 o 
   9  -5   6      682.80      543.17    102.23 o 
  10  -5   6      446.50      390.43     52.65 o 
  11  -5   6       11.18       32.17     34.49 o 
  12  -5   6      120.48       18.81     35.03 o 
 -13  -4   6       21.62       36.26     42.94 o 
 -12  -4   6       76.09       37.89     38.99 o 
 -11  -4   6       24.53       24.50     19.73 o 
 -10  -4   6       38.06        4.77     15.66 o 
  -9  -4   6      274.79      301.13     37.57 o 
  -8  -4   6      936.57      968.57     55.94 o 
  -7  -4   6       15.13       24.14     12.41 o 
  -6  -4   6      127.11       91.99     17.08 o 
  -5  -4   6     1649.85     1455.71    141.30 o 
  -4  -4   6        7.31        1.43      6.48 o 
  -3  -4   6       77.30       54.47     13.93 o 
  -2  -4   6      285.09      303.75     35.17 o 
  -1  -4   6     3681.14     3858.82    102.50 o 
   0  -4   6      474.37      509.62     34.89 o 
   1  -4   6       15.34       22.07     13.17 o 
   2  -4   6     6594.55     6159.26    175.46 o 
   3  -4   6       25.05       18.09      9.10 o 
   4  -4   6      928.76      854.25     40.97 o 
   5  -4   6      616.91      576.34     37.20 o 
   6  -4   6      406.59      385.66     32.89 o 
   7  -4   6      479.84      496.41     50.22 o 
   8  -4   6      126.59       60.29     78.11 o 
   9  -4   6      608.61      543.86     66.38 o 
  10  -4   6      132.69      140.74     30.60 o 
  11  -4   6       31.39       43.35     32.99 o 
  12  -4   6       16.20       41.17     36.53 o 
  13  -4   6       12.26       42.12     33.94 o 
 -13  -3   6       11.00        0.00     24.29 o 
 -12  -3   6        0.30        3.81     44.51 o 
 -11  -3   6        3.76        1.00     17.21 o 
 -10  -3   6      177.65      248.56     35.48 o 
  -9  -3   6      536.64      634.72     51.61 o 
  -8  -3   6      213.28      313.50     35.51 o 
  -7  -3   6      379.16      389.32     35.77 o 
  -6  -3   6       30.83       35.22     27.48 o 
  -5  -3   6      138.21      173.55     25.49 o 
  -4  -3   6       15.11       28.97      9.75 o 
  -3  -3   6      235.06      257.62     22.16 o 
  -2  -3   6      213.13      202.24     17.47 o 
  -1  -3   6      978.06      961.78     31.72 o 
   0  -3   6      559.02      549.56     30.95 o 
   1  -3   6      203.18      254.29     24.07 o 
   2  -3   6     1059.24     1090.35     43.95 o 
   3  -3   6      132.07      150.51     19.24 o 
   4  -3   6      168.81      239.46     24.18 o 
   5  -3   6      756.43      687.08     41.98 o 
   6  -3   6      675.04      685.78     39.77 o 
   7  -3   6        6.96        9.86      8.73 o 
   8  -3   6        6.64       13.20     15.21 o 
   9  -3   6      189.06      165.79     31.03 o 
  10  -3   6      163.06      260.01     41.94 o 
  11  -3   6       38.87       28.76     34.21 o 
  12  -3   6        3.14        0.00     30.53 o 
  13  -3   6       26.39        0.00     29.03 o 
 -13  -2   6       84.26      102.37     53.16 o 
 -12  -2   6       87.36      137.45     36.76 o 
 -11  -2   6      163.37       90.94     30.86 o 
 -10  -2   6      182.15      289.44     45.50 o 
  -9  -2   6       87.40      114.62     23.55 o 
  -8  -2   6      513.30      536.46     45.00 o 
  -7  -2   6      120.82      116.81     20.17 o 
  -6  -2   6      340.40      414.35     35.81 o 
  -5  -2   6      718.25      779.87     39.23 o 
  -4  -2   6        4.46        9.36      8.81 o 
  -3  -2   6      257.19      284.05     38.03 o 
  -2  -2   6     1675.87     1741.09    118.18 o 
  -1  -2   6     1197.74     1259.56     40.76 o 
   0  -2   6      869.80      815.33     29.28 o 
   1  -2   6     5618.79     6041.80    134.28 o 
   2  -2   6      104.59      116.71     15.57 o 
   3  -2   6     4540.66     4299.60    169.71 o 
   4  -2   6     2034.63     1852.21     96.87 o 
   5  -2   6       14.05       24.40      8.86 o 
   6  -2   6     1654.32     1610.23     71.44 o 
   7  -2   6      217.88      190.41     22.78 o 
   8  -2   6      149.22      165.42     21.88 o 
   9  -2   6       55.88       38.40     18.57 o 
  10  -2   6      134.67      127.01     27.21 o 
  11  -2   6      212.25      238.27     58.21 o 
  12  -2   6      120.07      110.00     41.17 o 
  13  -2   6      122.04      149.94     51.93 o 
  14  -2   6       46.40       17.72     30.26 o 
 -13  -1   6        4.36        0.00     47.78 o 
 -12  -1   6       96.64       98.30     66.79 o 
 -11  -1   6      184.95      205.30     43.00 o 
 -10  -1   6       41.79       60.24     24.70 o 
  -9  -1   6      298.08      284.48     40.61 o 
  -8  -1   6       15.13        0.00     12.25 o 
  -7  -1   6      434.97      433.56     39.10 o 
  -6  -1   6        9.03       18.27      9.37 o 
  -5  -1   6     3996.00     3916.51    105.56 o 
  -4  -1   6      587.03      548.65     39.41 o 
  -3  -1   6     3706.06     4148.69    101.65 o 
  -2  -1   6      202.89      271.83     27.56 o 
  -1  -1   6      406.45      387.42     22.46 o 
   0  -1   6      201.84      165.23     16.25 o 
   1  -1   6     2125.38     2218.05     75.16 o 
   2  -1   6      310.05      365.82     25.14 o 
   3  -1   6     1998.36     1979.62     58.48 o 
   4  -1   6      185.08      194.04     29.17 o 
   5  -1   6       11.93        9.62      6.29 o 
   6  -1   6        0.70        6.21      7.66 o 
   7  -1   6      355.46      317.59     28.48 o 
   8  -1   6      159.75      186.14     22.47 o 
   9  -1   6     1122.44     1108.27     50.12 o 
  10  -1   6      547.37      557.38     82.06 o 
  11  -1   6       29.20       53.57     33.26 o 
  12  -1   6       10.79        9.00     25.76 o 
  13  -1   6      119.28      107.55     46.76 o 
  14  -1   6        2.54       34.90     27.94 o 
 -12   0   6      166.63      223.60     68.50 o 
 -11   0   6       19.29        0.00     18.50 o 
 -10   0   6      209.35      252.44     46.15 o 
  -9   0   6      160.84      121.94     32.19 o 
  -8   0   6      166.28      213.04     28.16 o 
  -7   0   6      646.84      596.45     43.84 o 
  -6   0   6     3075.74     2966.46    110.68 o 
  -5   0   6       50.32       80.90     20.80 o 
  -4   0   6      143.76      180.18     35.72 o 
  -3   0   6        1.30        0.00      7.20 o 
  -2   0   6      394.13      424.42     29.41 o 
  -1   0   6      490.49      567.33     25.32 o 
   0   0   6      227.00      247.79     17.96 o 
   1   0   6     2065.16     2321.98     73.95 o 
   2   0   6     3165.77     2862.41     85.57 o 
   3   0   6     2071.15     2209.83     60.75 o 
   4   0   6     1890.19     1766.68    113.89 o 
   5   0   6       20.07       25.92     18.42 o 
   6   0   6       24.20        8.45      8.23 o 
   7   0   6     1966.05     1960.18     64.13 o 
   8   0   6      436.81      425.48     33.15 o 
   9   0   6       37.55       49.18     13.35 o 
  10   0   6      194.17      201.41     35.17 o 
  11   0   6       41.10       47.71     27.94 o 
  12   0   6      303.45      301.39     65.02 o 
  13   0   6        2.06       16.49     27.67 o 
  14   0   6       60.61       86.97     41.71 o 
  15   0   6       21.51       30.12     30.12 o 
 -12   1   6        0.07        0.00     26.17 o 
 -11   1   6        1.61        2.60     21.46 o 
 -10   1   6       44.14       57.55     25.76 o 
  -9   1   6      143.98      127.85     33.28 o 
  -8   1   6      141.84      132.79     30.28 o 
  -7   1   6      185.97      202.36     26.24 o 
  -6   1   6       79.29       99.98     16.93 o 
  -5   1   6      348.34      408.11     39.07 o 
  -4   1   6      946.53     1078.90     52.77 o 
  -3   1   6      355.29      384.27     28.14 o 
  -2   1   6      998.09     1075.77     39.64 o 
  -1   1   6     6063.43     6164.80    130.22 o 
   0   1   6     4757.43     4653.26    100.63 o 
   1   1   6      867.40      984.13     37.61 o 
   2   1   6      304.70      290.52     19.88 o 
   3   1   6        0.69        4.95      6.52 o 
   4   1   6        7.79       32.17      9.44 o 
   5   1   6     1131.19      991.46     37.70 o 
   6   1   6       60.11       68.13     14.47 o 
   7   1   6      286.28      318.77     33.05 o 
   8   1   6       42.49       52.38     23.06 o 
   9   1   6      353.10      375.21     31.86 o 
  10   1   6     1144.04     1191.60     70.10 o 
  11   1   6      128.12      106.65     26.24 o 
  12   1   6       12.79       17.18     25.35 o 
  13   1   6      456.18      441.11     82.47 o 
  14   1   6      260.73      314.74     70.75 o 
  15   1   6       59.58      143.95     49.62 o 
 -12   2   6        0.61        0.00     25.42 o 
 -11   2   6      123.11      119.32     46.55 o 
 -10   2   6        0.61       17.93     20.40 o 
  -9   2   6        0.36        0.00     13.92 o 
  -8   2   6      782.20      795.80     71.02 o 
  -7   2   6      385.05      394.31     47.60 o 
  -6   2   6      505.48      506.85     37.27 o 
  -5   2   6      175.88      223.79     46.07 o 
  -4   2   6      503.70      577.41     30.91 o 
  -3   2   6       57.20      102.74     13.92 o 
  -2   2   6     1715.38     1374.72    110.59 o 
  -1   2   6     1181.85     1273.57     48.44 o 
   0   2   6     3058.25     3248.33     89.40 o 
   1   2   6     2177.41     2226.24     62.75 o 
   2   2   6      444.43      418.30     19.67 o 
   3   2   6     2352.80     2232.84     66.00 o 
   4   2   6     2851.89     2734.19     82.96 o 
   5   2   6      784.27      914.54     44.13 o 
   6   2   6     1400.64     1414.58     61.12 o 
   7   2   6     4031.10     3853.54    167.94 o 
   8   2   6      104.82       57.92     23.42 o 
   9   2   6       71.29       38.53     15.48 o 
  10   2   6       55.71       35.03     16.32 o 
  11   2   6      273.10      359.92     45.19 o 
  12   2   6      836.37      862.88    118.52 o 
  13   2   6        0.08       28.63     26.17 o 
  14   2   6       83.61       75.93     39.12 o 
  15   2   6       22.93        0.14     35.17 o 
 -12   3   6       70.27       79.15     33.51 o 
 -11   3   6       61.74       88.24     28.90 o 
 -10   3   6      380.31      371.69     56.16 o 
  -9   3   6      709.61      628.78     68.67 o 
  -8   3   6      127.30      117.15     30.62 o 
  -7   3   6      202.08      193.15     34.57 o 
  -6   3   6      764.27      760.30     56.07 o 
  -5   3   6       45.41       45.79     10.88 o 
  -4   3   6     1030.46     1050.01     67.89 o 
  -3   3   6     3191.99     3402.17    107.01 o 
  -2   3   6     6140.45     6028.76    131.39 o 
  -1   3   6      765.93      815.15     30.97 o 
   0   3   6     1108.28     1108.62     34.62 o 
   1   3   6      533.72      510.76     43.35 o 
   2   3   6        8.91        0.00      8.18 o 
   3   3   6     2692.74     2868.23     77.55 o 
   4   3   6     4784.61     4870.84    128.25 o 
   5   3   6     1790.76     1872.31     66.54 o 
   6   3   6     1088.30     1179.00     53.54 o 
   7   3   6     1074.41      988.33     51.11 o 
   8   3   6        2.40        5.38     10.89 o 
   9   3   6       19.80       15.71     11.09 o 
  10   3   6      205.92      157.80     28.90 o 
  11   3   6     1474.38     1459.34    132.15 o 
  12   3   6        4.66        8.37     17.49 o 
  13   3   6        4.25        0.00     18.69 o 
  14   3   6      426.46      371.31     75.93 o 
  15   3   6        5.64        8.18     25.90 o 
 -12   4   6        0.02        0.00     59.91 o 
 -11   4   6        4.64       31.58     25.71 o 
 -10   4   6       41.16       30.89     23.99 o 
  -9   4   6      114.36      158.05     35.49 o 
  -8   4   6      192.10      209.11     44.03 o 
  -7   4   6      443.85      485.79     66.18 o 
  -6   4   6      265.26      259.08     55.89 o 
  -5   4   6       54.72      105.60     29.17 o 
  -4   4   6      481.73      444.82     41.50 o 
  -3   4   6      448.10      420.34     26.60 o 
  -2   4   6      125.54       99.33     13.89 o 
  -1   4   6     1398.88     1412.00     54.19 o 
   0   4   6     2185.24     2269.37     58.42 o 
   1   4   6       94.56      100.53      8.67 o 
   2   4   6      329.95      346.23     41.71 o 
   3   4   6      818.82      779.09     35.37 o 
   4   4   6     1155.74     1032.59     55.34 o 
   5   4   6      564.60      598.61     32.10 o 
   6   4   6     1592.03     1901.64    103.87 o 
   7   4   6     1100.72     1197.05    120.02 o 
   8   4   6      122.50      114.14     25.01 o 
   9   4   6      109.86      143.11     26.19 o 
  10   4   6       50.76       33.43     28.90 o 
  11   4   6      795.06      863.13     93.10 o 
  12   4   6      217.72      201.00     35.13 o 
  13   4   6       46.81       23.53     18.95 o 
  14   4   6       16.39       25.22     28.22 o 
  15   4   6       22.65       31.62     32.85 o 
 -11   5   6        1.53       16.29     25.46 o 
 -10   5   6       36.98       32.17     24.11 o 
  -9   5   6       27.98       13.51     18.65 o 
  -8   5   6        0.15        0.00     29.99 o 
  -7   5   6        4.48        2.65     24.74 o 
  -6   5   6      630.53      546.53     55.28 o 
  -5   5   6       34.79       10.84     14.18 o 
  -4   5   6     1237.33     1134.55     76.88 o 
  -3   5   6      751.70      737.78     38.25 o 
  -2   5   6     1069.56     1078.88     40.16 o 
  -1   5   6     1381.75     1232.64     43.61 o 
   0   5   6     1404.57     1394.89     43.46 o 
   1   5   6      494.44      536.80     25.43 o 
   2   5   6     1062.42     1148.23     43.62 o 
   3   5   6      428.34      463.67     23.05 o 
   4   5   6     1468.28     1531.44     53.00 o 
   5   5   6      182.46      176.03     38.51 o 
   6   5   6       87.45       70.66     15.09 o 
   7   5   6     1307.83     1285.56     60.19 o 
   8   5   6     2874.93     2702.26    100.70 o 
   9   5   6      340.05      363.34     50.50 o 
  10   5   6      222.71      228.56     34.65 o 
  11   5   6      756.47      648.63     58.88 o 
  12   5   6      263.23      183.43     49.75 o 
  13   5   6      254.65      203.40     86.49 o 
  14   5   6      233.74      288.47     47.80 o 
  15   5   6        1.39        0.00     26.85 o 
  16   5   6       24.84       19.22     32.03 o 
 -11   6   6       43.08       43.76     59.50 o 
 -10   6   6      224.70      222.34     43.61 o 
  -9   6   6        3.04        0.00     16.67 o 
  -8   6   6      302.36      279.53     46.47 o 
  -7   6   6      140.93      125.25     31.42 o 
  -6   6   6       82.65       68.91     21.97 o 
  -5   6   6      140.03       70.78     21.54 o 
  -4   6   6      119.95       73.41     29.51 o 
  -3   6   6      516.20      579.98     52.82 o 
  -2   6   6      919.74      807.65     34.07 o 
  -1   6   6      307.60      328.32     22.42 o 
   0   6   6       53.07       68.73     11.18 o 
   1   6   6     1371.54     1392.58     50.46 o 
   2   6   6      476.57      417.26     24.35 o 
   3   6   6      473.35      514.29     33.87 o 
   4   6   6     1624.62     1693.10     59.42 o 
   5   6   6      202.00      289.69     23.74 o 
   6   6   6      164.60      129.77     19.91 o 
   7   6   6      450.90      398.30     45.46 o 
   8   6   6      200.76      202.25     28.52 o 
   9   6   6       38.72       25.93     25.63 o 
  10   6   6     1015.88     1090.24     65.17 o 
  11   6   6      308.59      302.29     42.14 o 
  12   6   6      245.81      305.16     70.47 o 
  13   6   6       77.15       30.32     20.24 o 
  14   6   6        1.60       50.73     24.84 o 
  15   6   6       97.60       53.45     27.51 o 
  16   6   6       98.86       99.51     46.21 o 
 -10   7   6      282.56      395.58     58.37 o 
  -9   7   6      124.25      121.00     32.80 o 
  -8   7   6       22.95        4.03     19.09 o 
  -7   7   6       46.30       48.53     27.81 o 
  -6   7   6       15.65       15.53     14.88 o 
  -5   7   6        7.17        0.00     12.43 o 
  -4   7   6       10.21        0.00     11.31 o 
  -3   7   6        9.71       36.01     14.80 o 
  -2   7   6      105.62      139.07     16.15 o 
  -1   7   6      350.06      351.44     40.49 o 
   0   7   6     2097.96     2083.36     61.19 o 
   1   7   6      287.39      377.76     24.19 o 
   2   7   6     1096.05     1071.02     44.98 o 
   3   7   6      102.28      118.70     16.08 o 
   4   7   6     1463.88     1288.52     52.59 o 
   5   7   6     3216.46     3299.51    102.97 o 
   6   7   6     3269.35     3146.08    104.01 o 
   7   7   6       91.69      132.52     21.98 o 
   8   7   6       26.11       17.14     12.07 o 
   9   7   6       47.34       42.60     16.61 o 
  10   7   6     1053.62     1050.96     65.41 o 
  11   7   6      336.97      335.28     44.62 o 
  12   7   6        0.27        0.00     13.86 o 
  13   7   6      325.38      317.73     46.82 o 
  14   7   6       73.65       76.83     28.63 o 
  15   7   6       33.06       25.48     22.64 o 
  16   7   6        1.39        0.00     33.40 o 
 -10   8   6       32.87       30.29     22.17 o 
  -9   8   6       63.62       89.55     27.69 o 
  -8   8   6       43.76       35.17     22.40 o 
  -7   8   6        7.71       22.67     16.89 o 
  -6   8   6        6.59       16.59     15.99 o 
  -5   8   6      234.18       99.11     99.44 o 
  -4   8   6       94.23      108.84     25.33 o 
  -3   8   6      486.18      413.78     44.63 o 
  -2   8   6       16.10       26.82     11.73 o 
  -1   8   6       11.80       40.86     15.78 o 
   0   8   6       74.87      101.20     14.64 o 
   1   8   6        6.06       17.77      7.33 o 
   2   8   6      609.25      701.65     37.44 o 
   3   8   6      735.86      704.65     38.07 o 
   4   8   6       15.54       30.49      9.91 o 
   5   8   6      513.33      533.27     36.23 o 
   6   8   6      345.88      396.29     42.67 o 
   7   8   6     1076.27     1125.92    119.34 o 
   8   8   6     1081.96     1037.33     58.31 o 
   9   8   6      135.40      112.82     24.56 o 
  10   8   6      168.82      138.92     28.75 o 
  11   8   6      589.67      541.27     62.09 o 
  12   8   6      560.85      546.67     60.62 o 
  13   8   6       97.04       67.29     53.78 o 
  14   8   6      155.82      155.59     36.75 o 
  15   8   6       16.55       48.28     26.01 o 
  16   8   6      296.43      272.91     46.51 o 
  -9   9   6        3.44        0.00     22.36 o 
  -8   9   6       19.67       53.98     22.27 o 
  -7   9   6       55.15       62.62     25.72 o 
  -6   9   6      227.73      188.17     37.19 o 
  -5   9   6       15.96        0.00     13.49 o 
  -4   9   6      147.75      120.76     27.66 o 
  -3   9   6      347.35      347.27     53.78 o 
  -2   9   6      382.04      486.52     48.94 o 
  -1   9   6       81.45       79.35     19.79 o 
   0   9   6        0.05        8.11      7.76 o 
   1   9   6     1186.40     1185.72     46.32 o 
   2   9   6      638.72      619.13     53.78 o 
   3   9   6      235.63      246.12     27.34 o 
   4   9   6     1362.77     1415.70    167.19 o 
   5   9   6     1124.93     1150.14     56.27 o 
   6   9   6       92.54      148.85     29.03 o 
   7   9   6      192.31      265.02     40.35 o 
   8   9   6     1379.06     1280.92     67.34 o 
   9   9   6      508.76      564.47    117.16 o 
  10   9   6     1386.52     1186.00     71.00 o 
  11   9   6      242.60      291.84     56.30 o 
  12   9   6       92.04      118.86     40.76 o 
  13   9   6        1.55        6.92     18.99 o 
  14   9   6        1.01        0.00     19.86 o 
  15   9   6       32.16       20.96     24.86 o 
  16   9   6       83.42      158.37     35.07 o 
  -9  10   6        4.57        4.56     18.91 o 
  -8  10   6       21.88       31.35     54.46 o 
  -7  10   6       75.91       84.92     30.23 o 
  -6  10   6       49.69       55.85     24.68 o 
  -5  10   6        0.11        9.24     14.51 o 
  -4  10   6       45.44       32.84     18.88 o 
  -3  10   6      293.25      308.34     41.94 o 
  -2  10   6      286.94      381.24     46.21 o 
  -1  10   6        1.77        0.00     17.86 o 
   0  10   6       13.03       26.93     11.95 o 
   1  10   6      192.01      253.35     24.94 o 
   2  10   6      935.24      951.17     42.60 o 
   3  10   6       87.03       89.24     21.54 o 
   4  10   6      294.32      319.38     51.80 o 
   5  10   6        3.80       22.49     17.58 o 
   6  10   6       72.78       96.10     19.85 o 
   7  10   6      462.75      448.75     44.54 o 
   8  10   6       13.13       34.79     17.38 o 
   9  10   6       49.18       87.47     22.99 o 
  10  10   6      333.50      369.49     47.20 o 
  11  10   6      430.64      382.91     49.47 o 
  12  10   6      174.98      188.93     48.25 o 
  13  10   6        9.45        0.00     20.80 o 
  14  10   6       42.81       65.29     28.10 o 
  15  10   6       47.93       64.14     28.29 o 
  -8  11   6       17.02       22.74     21.65 o 
  -7  11   6       19.41        3.79     20.60 o 
  -6  11   6       84.83      100.68     30.74 o 
  -5  11   6       19.73        2.49     22.97 o 
  -4  11   6        0.64        4.27     16.42 o 
  -3  11   6       39.72       42.92     30.19 o 
  -2  11   6        3.48        2.20     17.45 o 
  -1  11   6      208.95      267.16     39.17 o 
   0  11   6        0.28       16.65     13.48 o 
   1  11   6      192.05      190.20     61.20 o 
   2  11   6       67.10       58.65     13.96 o 
   3  11   6      153.69       99.41     20.45 o 
   4  11   6      277.87      283.85     34.05 o 
   5  11   6       75.48        8.18     16.90 o 
   6  11   6     1564.98     1619.66     76.27 o 
   7  11   6      398.66      355.74     41.49 o 
   8  11   6      528.31      527.28     74.56 o 
   9  11   6      356.58      353.52     52.21 o 
  10  11   6        2.96        7.74     18.47 o 
  11  11   6        6.07        0.00     18.26 o 
  12  11   6      272.92      277.69     44.42 o 
  13  11   6        1.92       29.46     22.84 o 
  14  11   6       94.82      120.60     35.99 o 
  15  11   6      174.17      129.27     39.30 o 
  -7  12   6       18.77       43.78     25.79 o 
  -6  12   6      212.75      191.14     82.54 o 
  -5  12   6       41.47       28.61     24.37 o 
  -4  12   6       76.53       57.70     60.80 o 
  -3  12   6      421.47      447.07     55.02 o 
  -2  12   6       27.41       34.62     28.97 o 
  -1  12   6       47.82       44.88     20.85 o 
   0  12   6       19.98       26.69     17.35 o 
   1  12   6       72.47       69.47     20.45 o 
   2  12   6        9.37       30.61     13.63 o 
   3  12   6      154.66      178.51     23.64 o 
   4  12   6       63.71       72.65     24.13 o 
   5  12   6       71.16       62.58     30.47 o 
   6  12   6      661.07      627.96     53.25 o 
   7  12   6     1770.66     1688.98     83.88 o 
   8  12   6       84.10      118.45     30.81 o 
   9  12   6        0.08        0.00     23.51 o 
  10  12   6       10.19        0.00     17.68 o 
  11  12   6       99.61       75.37     29.07 o 
  12  12   6        4.69       25.08     22.22 o 
  13  12   6        6.07       36.20     23.95 o 
  14  12   6        4.89        0.00     28.90 o 
  15  12   6       15.09       12.19     38.78 o 
  -6  13   6        1.11        0.00     20.20 o 
  -5  13   6        9.14        6.44     20.10 o 
  -4  13   6      128.17       46.18     46.62 o 
  -3  13   6      204.23      222.87     74.84 o 
  -2  13   6       87.08      131.73     30.70 o 
  -1  13   6      228.13      329.90    111.71 o 
   0  13   6      548.91      503.86     56.71 o 
   1  13   6      593.80      531.83     56.86 o 
   2  13   6        2.16       12.17     15.03 o 
   3  13   6      577.36      663.09     46.06 o 
   4  13   6      220.79      200.11     45.80 o 
   5  13   6      418.56      366.43     43.73 o 
   6  13   6      134.01       82.92     36.80 o 
   7  13   6        1.89        0.00     14.86 o 
   8  13   6        5.74        9.28     17.75 o 
   9  13   6        0.28        0.00     17.04 o 
  10  13   6     1324.25     1308.07    104.96 o 
  11  13   6      312.67      347.80     53.25 o 
  12  13   6        6.37        2.96     20.94 o 
  13  13   6      100.09      149.91     38.84 o 
  14  13   6        7.34        0.00     22.90 o 
  -5  14   6        7.23        0.00     21.58 o 
  -4  14   6      100.32       43.67     23.67 o 
  -3  14   6       46.83       26.09     20.59 o 
  -2  14   6       69.13       74.48     25.31 o 
  -1  14   6        0.15        0.00     17.81 o 
   0  14   6      140.41      206.06     37.84 o 
   1  14   6        0.69       22.25     26.65 o 
   2  14   6       10.47       21.10     24.47 o 
   3  14   6        7.57       11.44     19.46 o 
   4  14   6       93.59       40.86     52.89 o 
   5  14   6        2.97        3.68     36.94 o 
   6  14   6        7.46        5.74     15.28 o 
   7  14   6       93.07       79.54     25.43 o 
   8  14   6       62.13       87.62     39.46 o 
   9  14   6       34.95       28.95     23.25 o 
  10  14   6        8.27        3.91     20.96 o 
  11  14   6      127.60      127.06     32.61 o 
  12  14   6       88.16      108.03     44.30 o 
  13  14   6       52.55       51.12     30.53 o 
  14  14   6        1.20        9.53     21.61 o 
  -4  15   6       75.19       71.65     31.69 o 
  -3  15   6        5.77       28.15     22.91 o 
  -2  15   6        1.51       50.69     38.85 o 
  -1  15   6      286.46      255.77     46.18 o 
   0  15   6      190.05      158.92     34.82 o 
   1  15   6      261.93      240.09     42.52 o 
   2  15   6        2.12        0.00     17.73 o 
   3  15   6       21.42        5.01     18.65 o 
   4  15   6        2.38        0.00     17.85 o 
   5  15   6       17.98        0.00     43.62 o 
   6  15   6        0.16        0.00     15.80 o 
   7  15   6       22.13        0.00     17.42 o 
   8  15   6       23.12       31.85     35.65 o 
   9  15   6        0.60        0.00     19.81 o 
  10  15   6      351.91      389.93     54.24 o 
  11  15   6       15.14       26.34     23.79 o 
  12  15   6       75.18       97.92     50.03 o 
  13  15   6        4.79        7.41     26.40 o 
  -3  16   6        9.98        0.00     23.52 o 
  -2  16   6        0.08        0.00     33.81 o 
  -1  16   6      133.85      139.40     42.32 o 
   0  16   6        0.54       16.36     22.42 o 
   1  16   6      119.38       80.62     31.19 o 
   2  16   6       52.49       44.47     27.67 o 
   3  16   6       40.16       46.89     22.64 o 
   4  16   6       39.97       40.50     26.36 o 
   5  16   6       60.05      111.09     39.26 o 
   6  16   6      104.30      108.10     42.67 o 
   7  16   6       62.83      102.36    102.78 o 
   8  16   6      126.52      119.01     33.01 o 
   9  16   6      117.14      121.10     33.97 o 
  10  16   6       12.18       18.05     24.40 o 
  11  16   6       16.04        0.00     20.50 o 
  12  16   6       17.08        6.79     24.42 o 
  -1  17   6       23.09        0.00     30.67 o 
   0  17   6        6.81       66.11     42.39 o 
   1  17   6        0.51        0.00     35.71 o 
   2  17   6       17.83       90.65     43.89 o 
   3  17   6       26.76       25.76     34.35 o 
   4  17   6      106.37      182.21     38.16 o 
   5  17   6      170.81      277.28     46.27 o 
   7  17   6      214.03      181.15     39.98 o 
   8  17   6        0.47       12.95     23.75 o 
   9  17   6       36.96       26.51     27.43 o 
  10  17   6        1.21        0.00     33.12 o 
  11  17   6      130.44      122.82     54.25 o 
   1  18   6       55.44       70.20     34.08 o 
   2  18   6        6.56        0.00     33.53 o 
   3  18   6        1.64        0.00     30.67 o 
   4  18   6       15.62       10.90     37.08 o 
   5  18   6       41.45       13.63     38.58 o 
   8  18   6        0.52        3.68     32.85 o 
   9  18   6       55.29       35.99     41.03 o 
  -3 -14   7       54.05       81.46     26.13 o 
  -2 -14   7        2.33       32.71     19.51 o 
  -1 -14   7       93.75       73.29     28.14 o 
  -6 -13   7       41.02       60.53     34.01 o 
  -5 -13   7       67.66      102.14     36.20 o 
  -4 -13   7        0.85       28.35     20.85 o 
  -3 -13   7       11.36        0.00     17.99 o 
  -2 -13   7        1.95        0.00     17.65 o 
  -1 -13   7       19.13       32.00     21.70 o 
   0 -13   7       48.71        0.00     22.99 o 
   1 -13   7       24.69       58.74     24.14 o 
   2 -13   7       47.60      117.40     44.64 o 
   3 -13   7        3.94       53.33     34.96 o 
  -8 -12   7        9.91       26.60     34.29 o 
  -7 -12   7       24.70       41.62     32.29 o 
  -6 -12   7       37.18       50.66     30.75 o 
  -5 -12   7        3.28       13.35     23.38 o 
  -4 -12   7       53.32       28.37     25.93 o 
  -3 -12   7      346.57      371.96     56.41 o 
  -2 -12   7       18.00       28.32     18.74 o 
  -1 -12   7       59.18       46.70     21.73 o 
   0 -12   7      154.02      238.71     46.83 o 
   1 -12   7      324.22      371.17     55.41 o 
   2 -12   7       31.65       69.02     29.92 o 
   3 -12   7      103.98      110.93     35.43 o 
   4 -12   7        6.09       48.62     31.49 o 
   5 -12   7       82.02      147.44     40.17 o 
  -9 -11   7       10.67        0.00     39.33 o 
  -8 -11   7       63.62       56.47     33.52 o 
  -7 -11   7       15.67       13.97     32.58 o 
  -6 -11   7      265.12      313.03     74.84 o 
  -5 -11   7      418.14      520.85     69.21 o 
  -4 -11   7       71.99       35.54     23.64 o 
  -3 -11   7       51.38       62.97     21.90 o 
  -2 -11   7      168.58      201.90     34.19 o 
  -1 -11   7        5.58       24.78     17.81 o 
   0 -11   7       11.90        0.00     15.76 o 
   1 -11   7        6.13       20.70     20.68 o 
   2 -11   7        7.33       16.65     20.71 o 
   3 -11   7       10.28        0.00     18.02 o 
   4 -11   7       14.08        2.58     20.71 o 
   5 -11   7       21.84       39.18     25.75 o 
   6 -11   7        0.98       43.86     58.41 o 
 -10 -10   7       89.23       53.33     95.76 o 
  -9 -10   7      112.48       93.32     36.55 o 
  -8 -10   7       12.13       15.75     26.68 o 
  -7 -10   7      390.84      452.78    151.37 o 
  -6 -10   7       75.08       45.52     28.29 o 
  -5 -10   7       63.41       78.01     31.37 o 
  -4 -10   7       15.09       11.81     17.52 o 
  -3 -10   7        6.74        4.41     16.06 o 
  -2 -10   7       99.53       89.94     22.23 o 
  -1 -10   7        0.08        0.51     14.88 o 
   0 -10   7       10.11       24.24     16.50 o 
   1 -10   7       19.19        0.00     14.31 o 
   2 -10   7       71.02       68.66     25.64 o 
   3 -10   7      130.09      148.04     34.87 o 
   4 -10   7        2.29        5.31     21.54 o 
   5 -10   7       31.57       79.85     32.24 o 
   6 -10   7       56.00       43.24     28.23 o 
   7 -10   7       54.92       66.91     30.50 o 
   8 -10   7        9.61       21.75     26.17 o 
 -10  -9   7        0.85       42.18     49.48 o 
  -9  -9   7       67.93       47.13     26.73 o 
  -8  -9   7        1.70       13.34     24.55 o 
  -7  -9   7        0.54        0.00     20.97 o 
  -6  -9   7       76.60       61.09     38.71 o 
  -5  -9   7      280.82      268.52     48.43 o 
  -4  -9   7      925.94      865.29     86.59 o 
  -3  -9   7      516.92      581.26     61.83 o 
  -2  -9   7      355.97      427.93     42.86 o 
  -1  -9   7      101.18      130.63     24.95 o 
   0  -9   7      113.07       50.28     36.18 o 
   1  -9   7       63.92       82.14     20.62 o 
   2  -9   7      163.38      182.92     28.52 o 
   3  -9   7        1.95       10.14     17.37 o 
   4  -9   7       43.74       43.35     20.70 o 
   5  -9   7       15.30       21.55     20.92 o 
   6  -9   7       23.63       14.31     24.00 o 
   7  -9   7       39.76       23.35     33.33 o 
   8  -9   7       25.12        0.00     20.92 o 
   9  -9   7        3.81        4.28     25.44 o 
 -11  -8   7        2.72       12.58     41.85 o 
 -10  -8   7       27.63       84.47     30.56 o 
  -9  -8   7       18.37       55.02     28.06 o 
  -8  -8   7        6.45       17.65     20.39 o 
  -7  -8   7      522.32      669.25     83.35 o 
  -6  -8   7       19.86       67.10     26.50 o 
  -5  -8   7       15.58        0.00     17.70 o 
  -4  -8   7       13.45       18.06     17.52 o 
  -3  -8   7     2287.21     2259.26     86.52 o 
  -2  -8   7      190.78      179.26     28.70 o 
  -1  -8   7       13.05       15.22     20.49 o 
   0  -8   7      913.82      858.08     56.48 o 
   1  -8   7      251.78      236.44     29.86 o 
   2  -8   7       58.26       30.43     15.47 o 
   3  -8   7      540.56      529.37     45.54 o 
   4  -8   7      337.46      442.17     56.17 o 
   5  -8   7       23.17        0.00     19.22 o 
   6  -8   7      100.38      103.68     30.76 o 
   7  -8   7       99.80      109.92     31.51 o 
   8  -8   7       27.35        0.00     21.59 o 
   9  -8   7        0.02        9.61     25.22 o 
  10  -8   7        4.82        0.00     54.39 o 
 -11  -7   7      150.79      126.07     34.46 o 
 -10  -7   7        2.41       18.20     23.00 o 
  -9  -7   7       11.13       38.12     31.56 o 
  -8  -7   7      315.86      418.96     58.92 o 
  -7  -7   7       94.16      123.47     32.68 o 
  -6  -7   7       67.56       76.35     62.16 o 
  -5  -7   7      159.14      164.70     34.75 o 
  -4  -7   7       22.48       38.67     18.78 o 
  -3  -7   7      405.63      379.60     38.53 o 
  -2  -7   7     2317.55     2148.04     80.31 o 
  -1  -7   7      438.99      429.56     39.88 o 
   0  -7   7      113.44      118.27     21.25 o 
   1  -7   7     1113.48     1028.97     65.17 o 
   2  -7   7       24.06       30.10     15.59 o 
   3  -7   7      103.01       88.40     19.07 o 
   4  -7   7      375.62      392.94     38.55 o 
   5  -7   7        9.06       23.50     19.43 o 
   6  -7   7      184.96      195.20     37.39 o 
   7  -7   7      177.42      213.49     42.67 o 
   8  -7   7       24.99       99.93     30.36 o 
   9  -7   7       12.55       29.39     25.63 o 
  10  -7   7       85.80      123.13     34.79 o 
 -12  -6   7       13.03       54.26     30.22 o 
 -11  -6   7        2.94       58.49     28.22 o 
 -10  -6   7      104.81      147.40     35.37 o 
  -9  -6   7      261.63      263.63     47.85 o 
  -8  -6   7        8.61        0.00     19.37 o 
  -7  -6   7        7.79        5.30     18.64 o 
  -6  -6   7       66.95       75.11     26.87 o 
  -5  -6   7       18.40        0.00     19.02 o 
  -4  -6   7       74.03       61.80     22.03 o 
  -3  -6   7     1931.87     1707.67     87.45 o 
  -2  -6   7       66.73       56.40     15.51 o 
  -1  -6   7        3.30        6.79     10.49 o 
   0  -6   7      179.68      173.56     29.84 o 
   1  -6   7      803.24      750.13     45.74 o 
   2  -6   7      226.99      223.83     27.50 o 
   3  -6   7      969.47      907.94     47.28 o 
   4  -6   7        0.62        0.53     10.52 o 
   5  -6   7      643.59      647.42     44.72 o 
   6  -6   7      125.57      148.41     31.79 o 
   7  -6   7        5.77       16.08     18.44 o 
   8  -6   7      147.93      138.61     35.17 o 
   9  -6   7      172.54      233.56     74.63 o 
  10  -6   7        0.44        8.28     21.21 o 
  11  -6   7        6.08        0.00     29.03 o 
 -12  -5   7       22.09       66.21     33.05 o 
 -11  -5   7      242.48      180.14     79.33 o 
 -10  -5   7      166.28      124.64     57.11 o 
  -9  -5   7      335.78      322.50     67.54 o 
  -8  -5   7        0.26        0.00     17.31 o 
  -7  -5   7       22.95       61.17     24.14 o 
  -6  -5   7        1.34        0.00     15.40 o 
  -5  -5   7      204.38      211.81     37.69 o 
  -4  -5   7     1747.12     1614.35     84.50 o 
  -3  -5   7     1659.79     1517.95     78.73 o 
  -2  -5   7      267.31      323.72     40.34 o 
  -1  -5   7       31.38       34.90     11.98 o 
   0  -5   7     1533.27     1339.13     85.33 o 
   1  -5   7      232.62      263.18     28.09 o 
   2  -5   7        7.10       12.09     11.14 o 
   3  -5   7      364.52      370.88     34.56 o 
   4  -5   7      289.15      328.80     55.94 o 
   5  -5   7        0.36        0.00      9.80 o 
   6  -5   7       57.73       59.56     18.51 o 
   7  -5   7        5.96       16.34     17.10 o 
   8  -5   7       34.93       14.65     19.15 o 
   9  -5   7      153.27      119.85    123.16 o 
  10  -5   7      423.49      391.74     61.95 o 
  11  -5   7       59.70       81.24     41.17 o 
  12  -5   7       80.85      103.60     51.93 o 
 -12  -4   7       10.67       64.07     46.62 o 
 -11  -4   7       50.02       58.37     28.21 o 
 -10  -4   7      112.30       93.51     29.99 o 
  -9  -4   7       85.12       98.83     32.87 o 
  -8  -4   7      248.49      240.83     42.64 o 
  -7  -4   7       45.42       91.64     26.10 o 
  -6  -4   7      375.75      403.47     61.82 o 
  -5  -4   7      101.41       76.80     21.06 o 
  -4  -4   7      793.88      809.88     55.21 o 
  -3  -4   7      792.50      782.99     56.09 o 
  -2  -4   7      360.93      341.13     39.70 o 
  -1  -4   7      605.40      607.97     40.24 o 
   0  -4   7      311.21      391.90     33.10 o 
   1  -4   7       26.37       27.24     11.25 o 
   2  -4   7     2492.68     2256.48     73.58 o 
   3  -4   7      221.42      239.36     26.58 o 
   4  -4   7      196.05      203.40     24.65 o 
   5  -4   7      960.28      849.78     53.46 o 
   6  -4   7      112.89      118.90     30.50 o 
   7  -4   7      796.85      899.73     50.15 o 
   8  -4   7      159.43       83.49     68.22 o 
   9  -4   7      413.03      416.62     51.66 o 
  10  -4   7       19.18       40.81     21.44 o 
  11  -4   7      214.03      315.43     72.93 o 
  12  -4   7        3.30        1.91     28.08 o 
  13  -4   7       16.35       98.83     40.21 o 
 -12  -3   7       20.80       44.85     40.76 o 
 -11  -3   7        9.30       24.38     24.39 o 
 -10  -3   7      256.37      285.49     41.65 o 
  -9  -3   7      436.38      392.45     42.38 o 
  -8  -3   7       75.82      145.81     25.41 o 
  -7  -3   7      243.18      248.69     29.94 o 
  -6  -3   7       91.06       88.20     17.35 o 
  -5  -3   7       58.38       61.80     15.25 o 
  -4  -3   7      522.97      514.47     33.25 o 
  -3  -3   7      976.47      829.00     43.09 o 
  -2  -3   7        6.34        5.49      7.73 o 
  -1  -3   7      435.98      385.99     20.62 o 
   0  -3   7        0.18        6.38      6.16 o 
   1  -3   7     5990.73     5663.65    134.36 o 
   2  -3   7      336.97      401.16     31.62 o 
   3  -3   7      473.87      440.31     41.28 o 
   4  -3   7      287.03      274.01     45.88 o 
   5  -3   7      568.64      571.25     40.14 o 
   6  -3   7      752.90      741.56     41.54 o 
   7  -3   7      434.60      418.68     56.21 o 
   8  -3   7       55.36       42.58     18.40 o 
   9  -3   7        3.00        5.94     17.52 o 
  10  -3   7       30.31        0.00     18.48 o 
  11  -3   7       30.95       53.98     32.44 o 
  12  -3   7       46.59       34.35     32.99 o 
  13  -3   7       38.15       73.34     36.80 o 
 -12  -2   7        2.34        0.00     21.21 o 
 -11  -2   7       43.85       28.70     32.58 o 
 -10  -2   7      140.78      160.41     34.44 o 
  -9  -2   7      254.30      236.81     32.78 o 
  -8  -2   7      161.14      134.17     24.25 o 
  -7  -2   7        5.49        3.38     11.04 o 
  -6  -2   7       17.02        8.32     13.72 o 
  -5  -2   7      145.79      198.39     24.47 o 
  -4  -2   7      192.67      207.16     27.67 o 
  -3  -2   7      949.33      911.22     59.12 o 
  -2  -2   7       48.95       58.81     10.86 o 
  -1  -2   7      897.54      935.90     35.68 o 
   0  -2   7      534.20      589.17     26.82 o 
   1  -2   7       45.59       96.94     19.54 o 
   2  -2   7     1864.85     1663.51     56.40 o 
   3  -2   7      499.26      496.50     45.64 o 
   4  -2   7     1238.92     1225.82     63.59 o 
   5  -2   7      322.80      357.10     30.44 o 
   6  -2   7        2.16       10.95      8.84 o 
   7  -2   7      492.09      453.89     84.80 o 
   8  -2   7      103.92      143.96     22.06 o 
   9  -2   7     1996.62     1941.51    108.50 o 
  10  -2   7      325.42      279.47     80.63 o 
  11  -2   7      537.22      602.91     95.15 o 
  12  -2   7      522.69      623.22    100.46 o 
  13  -2   7       65.25       77.29     45.39 o 
  14  -2   7        0.78        0.00     32.17 o 
 -12  -1   7        8.84       10.45     40.62 o 
 -11  -1   7      113.04      102.27     34.46 o 
 -10  -1   7        1.38        0.00     20.46 o 
  -9  -1   7       12.87        5.27     13.78 o 
  -8  -1   7      291.95      288.90     35.13 o 
  -7  -1   7       44.68       49.58     15.09 o 
  -6  -1   7       36.42       34.37     12.30 o 
  -5  -1   7       22.59       11.63     11.62 o 
  -4  -1   7     1150.94     1088.98     79.33 o 
  -3  -1   7        0.02        0.03      6.42 o 
  -2  -1   7     1369.17     1487.23     58.62 o 
  -1  -1   7      874.60      900.67     35.86 o 
   0  -1   7      102.27       98.57     15.45 o 
   1  -1   7     1859.52     1852.58     69.02 o 
   2  -1   7      103.94      158.01     21.18 o 
   3  -1   7     3111.02     2996.32    113.50 o 
   4  -1   7       55.98       66.18     13.36 o 
   5  -1   7       50.53       57.12     22.88 o 
   6  -1   7      525.95      586.69     42.62 o 
   7  -1   7       17.28       27.66     10.71 o 
   8  -1   7      119.81      151.93     21.92 o 
   9  -1   7     2067.19     2002.04     73.16 o 
  10  -1   7     1336.10     1395.85     75.48 o 
  11  -1   7      396.11      392.99     74.70 o 
  12  -1   7       35.97       29.72     30.53 o 
  13  -1   7        5.31        0.00     26.17 o 
  14  -1   7        6.19       16.49     28.49 o 
 -12   0   7      101.35      170.59     50.64 o 
 -11   0   7        4.37       23.64     56.02 o 
 -10   0   7       55.65       77.87     28.43 o 
  -9   0   7      204.42      193.82     38.38 o 
  -8   0   7       18.78       11.04     13.30 o 
  -7   0   7        8.55       17.53     11.43 o 
  -6   0   7      711.69      634.80     43.60 o 
  -5   0   7      382.75      317.01     63.93 o 
  -4   0   7        8.21        1.77      7.79 o 
  -3   0   7      214.75      237.67     23.62 o 
  -2   0   7      276.98      367.84     29.32 o 
  -1   0   7     9151.54    10454.00    208.26 o 
   0   0   7     4310.37     5023.47    111.39 o 
   1   0   7      672.10      746.49     36.87 o 
   2   0   7    10728.21    11007.77    262.96 o 
   3   0   7        0.13       21.15      8.84 o 
   4   0   7     2411.23     2321.99    107.39 o 
   5   0   7      622.25      666.75     40.62 o 
   6   0   7     2078.38     2225.99     83.39 o 
   7   0   7     1440.29     1380.71     71.81 o 
   8   0   7      235.31      229.59     24.96 o 
   9   0   7        0.18        3.56      9.69 o 
  10   0   7      217.95      281.63     38.88 o 
  11   0   7        3.89       41.98     30.81 o 
  12   0   7       90.11      101.28     39.39 o 
  13   0   7       60.16       96.10     40.76 o 
  14   0   7       92.18      144.49     48.80 o 
 -12   1   7        0.02        0.00     20.09 o 
 -11   1   7       41.00       90.51     29.17 o 
 -10   1   7       33.67       16.95     23.24 o 
  -9   1   7        0.76        0.00     17.71 o 
  -8   1   7       36.66       11.12     16.29 o 
  -7   1   7      979.99      970.16     49.73 o 
  -6   1   7      413.95      373.31     41.11 o 
  -5   1   7       55.86       25.63     16.03 o 
  -4   1   7        9.05       16.66      8.05 o 
  -3   1   7        9.60       26.51     12.03 o 
  -2   1   7        2.34        0.00      8.74 o 
  -1   1   7      837.87      776.89     40.17 o 
   0   1   7     1286.75     1281.62     41.10 o 
   1   1   7     3225.17     3425.61     97.47 o 
   2   1   7      228.16      226.37     20.79 o 
   3   1   7      363.97      326.22     24.67 o 
   4   1   7     1552.77     1722.76     63.21 o 
   5   1   7      378.26      461.21     39.39 o 
   6   1   7      538.29      535.93     30.04 o 
   7   1   7      201.41      212.20     27.27 o 
   8   1   7        2.47        0.00      7.93 o 
   9   1   7      504.09      594.30     39.66 o 
  10   1   7      917.19      933.76     71.29 o 
  11   1   7      389.24      498.88     53.83 o 
  12   1   7       14.11        9.00     22.63 o 
  13   1   7       91.63      159.08     49.21 o 
  14   1   7      291.29      365.59     79.47 o 
  15   1   7       91.23      100.46     46.89 o 
 -12   2   7        0.22        0.00     23.03 o 
 -11   2   7        0.65        0.00     19.45 o 
 -10   2   7        3.22       29.82     30.33 o 
  -9   2   7        2.51        3.16     17.39 o 
  -8   2   7      330.03      266.45     54.46 o 
  -7   2   7       21.37        1.38     14.48 o 
  -6   2   7      152.28      179.36     40.48 o 
  -5   2   7      111.91      122.81     18.11 o 
  -4   2   7      141.84      167.80     20.22 o 
  -3   2   7        2.22       10.02      7.15 o 
  -2   2   7       15.45        1.81      6.47 o 
  -1   2   7     2177.79     2362.15    104.07 o 
   0   2   7      420.17      446.48     21.34 o 
   1   2   7     4556.02     5427.11    135.97 o 
   2   2   7     5706.82     5704.87    141.03 o 
   3   2   7      583.01      507.80     69.18 o 
   4   2   7     2363.12     2257.98     96.44 o 
   5   2   7       83.17      119.96     22.63 o 
   6   2   7     9031.55     8941.94    375.81 o 
   7   2   7      303.57      275.47     32.62 o 
   8   2   7      113.70      118.05     31.76 o 
   9   2   7      572.98      618.83     54.28 o 
  10   2   7       76.51       81.06     23.68 o 
  11   2   7       54.60       45.38     20.39 o 
  12   2   7        6.37       33.01     20.87 o 
  13   2   7        0.52       22.49     30.12 o 
  14   2   7      108.56      149.40     52.75 o 
  15   2   7      143.74      203.10     61.20 o 
 -11   3   7       24.79        0.00     19.81 o 
 -10   3   7       65.88       62.18     25.68 o 
  -9   3   7        0.83        0.00     15.98 o 
  -8   3   7        0.03       17.28     17.78 o 
  -7   3   7      660.05      535.06     77.43 o 
  -6   3   7      131.05       62.77     44.85 o 
  -5   3   7     1714.16     1570.37     58.31 o 
  -4   3   7     2620.09     2384.89     72.96 o 
  -3   3   7     3969.93     4145.46    104.10 o 
  -2   3   7     1312.69     1172.53     45.76 o 
  -1   3   7      274.96      348.82     21.94 o 
   0   3   7        0.06        6.52      5.47 o 
   1   3   7       10.62       23.39      8.86 o 
   2   3   7        3.37        0.00     10.09 o 
   3   3   7     6547.46     6328.92    152.98 o 
   4   3   7     1183.38     1317.15     48.08 o 
   5   3   7     1251.59     1481.66     57.06 o 
   6   3   7     1278.93     1379.88     66.79 o 
   7   3   7      527.37      572.86     49.96 o 
   8   3   7        6.21       10.32     17.86 o 
   9   3   7      223.71      317.39     38.84 o 
  10   3   7      208.34      155.70     73.34 o 
  11   3   7        1.49        0.00     13.72 o 
  12   3   7       25.90       34.35     17.98 o 
  13   3   7       27.59       23.52     19.13 o 
  14   3   7      333.55      292.39     65.70 o 
  15   3   7       10.37       49.48     35.58 o 
 -11   4   7       41.13       81.07     34.22 o 
 -10   4   7        0.02        0.00     19.74 o 
  -9   4   7       20.49       18.75     22.73 o 
  -8   4   7      132.83      139.41     32.97 o 
  -7   4   7      332.45      355.58     92.83 o 
  -6   4   7     3325.49     3138.58    183.75 o 
  -5   4   7      230.20      172.09     37.96 o 
  -4   4   7        8.04       23.50      9.46 o 
  -3   4   7        3.14        9.04      7.47 o 
  -2   4   7       18.21       18.73      7.62 o 
  -1   4   7     1167.36     1134.50     40.25 o 
   0   4   7      998.10     1041.70     35.37 o 
   1   4   7     1011.18      931.36     32.46 o 
   2   4   7      890.96      863.95     62.57 o 
   3   4   7     1965.81     2136.96    114.37 o 
   4   4   7       62.45       71.63     11.43 o 
   5   4   7      341.77      326.93     24.47 o 
   6   4   7      181.90      147.27     20.93 o 
   7   4   7     1108.50     1144.20     74.77 o 
   8   4   7     1661.63     1735.10     75.94 o 
   9   4   7       62.59       76.39     20.17 o 
  10   4   7     1023.68      913.29     58.63 o 
  11   4   7      181.13       94.94     34.96 o 
  12   4   7       84.80       78.72     39.94 o 
  13   4   7      179.67      164.61     35.81 o 
  14   4   7      224.77      228.22     41.40 o 
  15   4   7       11.38       34.08     29.99 o 
 -11   5   7       12.91       16.74     25.90 o 
 -10   5   7       13.39        6.23     21.00 o 
  -9   5   7       44.70       76.98     27.86 o 
  -8   5   7        1.18       23.21     18.06 o 
  -7   5   7       10.73        0.00     12.32 o 
  -6   5   7      121.10       97.84     25.02 o 
  -5   5   7      538.36      474.20     48.81 o 
  -4   5   7      651.70      564.07     77.43 o 
  -3   5   7       50.31       59.96     15.22 o 
  -2   5   7      207.89      255.77     22.87 o 
  -1   5   7     4212.88     4218.60    100.63 o 
   0   5   7     2704.72     2420.19     64.67 o 
   1   5   7      302.31      251.66     16.72 o 
   2   5   7       77.28       61.61     18.95 o 
   3   5   7      672.38      772.62     62.84 o 
   4   5   7      852.44      932.56     36.86 o 
   5   5   7     1408.08     1551.87     57.29 o 
   6   5   7       10.08       20.50      8.13 o 
   7   5   7        1.11        1.83      8.83 o 
   8   5   7        5.67       16.49     11.32 o 
   9   5   7      784.14      784.88     74.36 o 
  10   5   7      305.90      368.12     43.36 o 
  11   5   7        8.84       19.36     18.08 o 
  12   5   7        8.26       19.56     17.00 o 
  13   5   7      191.25       67.83     69.79 o 
  14   5   7       57.30      117.59     31.83 o 
  15   5   7       53.91       53.57     40.62 o 
  16   5   7      101.09      128.81     49.21 o 
 -10   6   7       55.34       38.84     27.22 o 
  -9   6   7        5.80       37.97     22.06 o 
  -8   6   7      390.47      374.85     53.67 o 
  -7   6   7       47.35       24.84     29.58 o 
  -6   6   7      347.87      283.60     42.84 o 
  -5   6   7      556.66      471.92     50.62 o 
  -4   6   7      369.20      374.06     43.23 o 
  -3   6   7      276.31      286.17     35.40 o 
  -2   6   7      455.98      466.13     28.42 o 
  -1   6   7      797.75      891.41     36.54 o 
   0   6   7      383.16      376.77     22.35 o 
   1   6   7       15.10        9.74      5.35 o 
   2   6   7       21.71       37.98      6.89 o 
   3   6   7      686.87      674.45     44.57 o 
   4   6   7      744.92      723.55     32.73 o 
   5   6   7     1982.70     1987.67     87.31 o 
   6   6   7     2719.91     2754.39     91.98 o 
   7   6   7     4164.82     3913.26    124.20 o 
   8   6   7     2883.01     2724.50    101.49 o 
   9   6   7       16.70       11.15     10.80 o 
  10   6   7      684.49      699.97     58.05 o 
  11   6   7      111.26      100.65     25.48 o 
  12   6   7      374.30      306.17     45.23 o 
  13   6   7      107.87       84.20     36.94 o 
  14   6   7       43.61       93.02     29.07 o 
  15   6   7       52.22       16.09     22.24 o 
  16   6   7       11.77        6.82     29.58 o 
 -10   7   7      202.57      230.27     53.78 o 
  -9   7   7      204.11      202.01     46.14 o 
  -8   7   7      110.40      124.75     32.44 o 
  -7   7   7      109.59       95.87     34.42 o 
  -6   7   7      216.06      135.32     35.58 o 
  -5   7   7       71.84       39.34     17.23 o 
  -4   7   7      313.95      350.10     41.76 o 
  -3   7   7       91.34      105.19     22.50 o 
  -2   7   7      435.97      480.62     29.08 o 
  -1   7   7      710.44      724.04     40.28 o 
   0   7   7      948.89      961.08     38.21 o 
   1   7   7     2615.86     2929.11    106.56 o 
   2   7   7       46.44       34.84     11.25 o 
   3   7   7      598.17      623.52     30.84 o 
   4   7   7     2655.74     2597.74    116.07 o 
   5   7   7      253.43      235.53     31.28 o 
   6   7   7      675.29      737.81     56.50 o 
   7   7   7     1157.82     1105.49     72.72 o 
   8   7   7        3.89       30.84     13.90 o 
   9   7   7       58.45       34.75     23.92 o 
  10   7   7       38.73       16.15     14.75 o 
  11   7   7       93.11       85.29     24.56 o 
  12   7   7        0.48       32.60     19.66 o 
  13   7   7       16.56       30.63     20.86 o 
  14   7   7      109.96      123.45     32.79 o 
  15   7   7       49.42       21.06     58.14 o 
  16   7   7        0.09        4.32     23.47 o 
  -9   8   7       45.03      128.20     34.16 o 
  -8   8   7        7.01       28.62     26.38 o 
  -7   8   7      134.93      146.97     33.42 o 
  -6   8   7      160.62      116.49     27.34 o 
  -5   8   7       26.62       25.68     16.11 o 
  -4   8   7      329.89      421.90     49.33 o 
  -3   8   7      288.97      309.69     40.25 o 
  -2   8   7       38.96       26.61     13.09 o 
  -1   8   7      413.63      490.99     55.01 o 
   0   8   7        1.17        3.43      6.93 o 
   1   8   7        2.55       14.05      7.78 o 
   2   8   7      612.74      533.08     31.83 o 
   3   8   7       13.46       36.66     10.11 o 
   4   8   7        1.06       12.43      8.95 o 
   5   8   7      531.02      538.55     35.05 o 
   6   8   7        7.50       19.06     10.48 o 
   7   8   7        0.00        0.00      9.88 o 
   8   8   7      475.73      491.61     44.44 o 
   9   8   7      719.01      738.54     52.56 o 
  10   8   7       78.28       73.39     32.31 o 
  11   8   7     1184.59     1169.18     72.57 o 
  12   8   7      274.95      294.96     44.86 o 
  13   8   7      165.24      151.40     46.76 o 
  14   8   7       24.80       43.40     23.83 o 
  15   8   7       11.05        2.00     20.91 o 
  16   8   7      209.59      216.03     42.24 o 
  -9   9   7        8.83       23.84     23.14 o 
  -8   9   7       26.34       43.66     23.87 o 
  -7   9   7      148.61      126.99     32.19 o 
  -6   9   7      267.62      321.56     71.15 o 
  -5   9   7       14.67        0.00     15.08 o 
  -4   9   7       76.04       45.92     18.41 o 
  -3   9   7      181.14      184.78     31.40 o 
  -2   9   7      396.44      418.18     44.99 o 
  -1   9   7        1.74       25.03     23.79 o 
   0   9   7       67.89       89.34     14.52 o 
   1   9   7      625.75      694.55     37.89 o 
   2   9   7        6.36        7.03      9.39 o 
   3   9   7     1006.71      944.26     46.64 o 
   4   9   7     4683.72     4658.82    135.47 o 
   5   9   7       15.10       26.94     18.74 o 
   6   9   7       19.52       18.81     11.26 o 
   7   9   7      236.53      246.84     31.28 o 
   8   9   7      989.43     1047.50     58.86 o 
   9   9   7      235.99      218.29     35.10 o 
  10   9   7       98.75       75.92     23.02 o 
  11   9   7      455.96      423.01     63.39 o 
  12   9   7       50.70       16.58     19.54 o 
  13   9   7       13.54       23.39     63.59 o 
  14   9   7       64.62       63.04     27.83 o 
  15   9   7       27.70       19.29     23.47 o 
  16   9   7       31.38       19.49     28.44 o 
  -8  10   7       26.62        0.00     18.54 o 
  -7  10   7       23.28       56.79     40.83 o 
  -6  10   7        9.59        0.00     16.32 o 
  -5  10   7       32.15        3.44     33.94 o 
  -4  10   7       68.82       69.51     21.87 o 
  -3  10   7       33.92       17.40     27.19 o 
  -2  10   7        0.14        5.50     13.44 o 
  -1  10   7       35.56       39.46     16.57 o 
   0  10   7       11.96       33.52     16.22 o 
   1  10   7      575.81      560.75     32.74 o 
   2  10   7      163.19      181.93     21.47 o 
   3  10   7      443.33      453.53     34.94 o 
   4  10   7      125.10       93.10     23.99 o 
   5  10   7       56.26       64.79     17.39 o 
   6  10   7        3.04       18.95     12.73 o 
   7  10   7       33.71       21.72     14.46 o 
   8  10   7      603.61      593.56     53.91 o 
   9  10   7      368.01      424.15     47.10 o 
  10  10   7      764.86      690.03     62.69 o 
  11  10   7        0.06        4.60     16.70 o 
  12  10   7       19.81       37.01     21.33 o 
  13  10   7        0.01        0.00     25.49 o 
  14  10   7        6.08        5.37     21.55 o 
  15  10   7       81.36       89.02     40.62 o 
  -8  11   7       41.31        0.00     21.34 o 
  -7  11   7       23.78       48.20     24.83 o 
  -6  11   7       91.44       37.75     78.72 o 
  -5  11   7        8.38       28.33     19.36 o 
  -4  11   7       33.02       29.27     23.99 o 
  -3  11   7        2.64        4.77     15.14 o 
  -2  11   7      181.09      250.42     40.96 o 
  -1  11   7      215.44      263.17     72.93 o 
   0  11   7       34.51       48.01     34.42 o 
   1  11   7        1.64       19.54     21.33 o 
   2  11   7      387.51      441.96     34.57 o 
   3  11   7       61.93       73.95     16.94 o 
   4  11   7      496.35      522.52     43.30 o 
   5  11   7      339.54      316.71     35.58 o 
   6  11   7      455.76      432.61     43.14 o 
   7  11   7      366.23      380.68     41.50 o 
   8  11   7        2.54        1.80     13.39 o 
   9  11   7      442.64      439.78     48.70 o 
  10  11   7       29.23       51.75     26.04 o 
  11  11   7      157.28      176.30     39.80 o 
  12  11   7       57.29       49.80     23.29 o 
  13  11   7       99.54      111.69     31.22 o 
  14  11   7       26.25        9.24     23.99 o 
  15  11   7       62.32       56.41     42.80 o 
  -7  12   7        2.18        6.35     20.93 o 
  -6  12   7        0.16        3.31     18.89 o 
  -5  12   7        0.55       51.11     22.79 o 
  -4  12   7       24.40       17.63     22.76 o 
  -3  12   7       27.02       57.60     22.35 o 
  -2  12   7       30.71       42.97     22.53 o 
  -1  12   7      158.23      155.73     32.43 o 
   0  12   7        4.24       11.66     15.49 o 
   1  12   7        0.58        1.24     28.83 o 
   2  12   7      130.85      142.88     28.01 o 
   3  12   7       53.43       37.74     11.58 o 
   4  12   7       16.16       14.03     12.91 o 
   5  12   7       48.20       54.02     15.58 o 
   6  12   7      237.50      241.48     33.05 o 
   7  12   7      434.49      446.95     54.66 o 
   8  12   7        2.50        2.04     17.45 o 
   9  12   7       72.16      117.36     35.58 o 
  10  12   7       60.22       72.38     31.76 o 
  11  12   7       12.50       10.22     23.72 o 
  12  12   7      365.62      361.64     50.24 o 
  13  12   7      364.82      375.96     73.20 o 
  14  12   7      105.03      127.13     35.34 o 
  15  12   7        6.11       21.37     28.82 o 
  -6  13   7        5.53        8.79     22.61 o 
  -5  13   7       21.89       54.46     24.08 o 
  -4  13   7      256.25      267.28     46.59 o 
  -3  13   7       45.49       35.92     24.81 o 
  -2  13   7      146.19      173.77     37.74 o 
  -1  13   7      110.00      135.25     30.97 o 
   0  13   7      112.54      178.06     50.57 o 
   1  13   7      146.99      179.69     33.80 o 
   2  13   7      268.31      325.82     48.46 o 
   3  13   7       39.00       43.63     15.05 o 
   4  13   7      719.37      697.49     54.45 o 
   5  13   7     1199.68     1113.89     64.50 o 
   6  13   7      298.36      284.31     37.76 o 
   7  13   7      225.87      190.56     45.39 o 
   8  13   7       41.61       37.35     24.26 o 
   9  13   7       53.37       47.27     24.52 o 
  10  13   7      896.49      982.36     72.60 o 
  11  13   7      292.78      314.06     62.43 o 
  12  13   7        4.92        0.00     28.22 o 
  13  13   7       24.40       47.07     25.23 o 
  14  13   7       21.71       32.18     26.26 o 
  -5  14   7       14.86       43.45     25.54 o 
  -4  14   7        4.89       28.39     24.72 o 
  -3  14   7       22.43       22.61     23.44 o 
  -2  14   7       19.17        0.00     20.40 o 
  -1  14   7       93.13      107.88     28.92 o 
   0  14   7       18.96       31.46     20.30 o 
   1  14   7      294.19      309.52     44.79 o 
   2  14   7       42.13       83.20     24.91 o 
   3  14   7      209.64      282.65     41.29 o 
   4  14   7      112.35      142.21     23.20 o 
   5  14   7       97.91       80.35     22.59 o 
   6  14   7       50.49       60.47     21.09 o 
   7  14   7      185.74      145.85     40.76 o 
   8  14   7        2.66        2.23     17.64 o 
   9  14   7        2.80       14.74     20.37 o 
  10  14   7        0.09        0.00     18.04 o 
  11  14   7        2.50        0.00     20.72 o 
  14  14   7      101.72      104.82     55.62 o 
  -4  15   7        0.65        0.00     31.49 o 
  -3  15   7       48.30        0.74     28.28 o 
  -2  15   7       29.52       49.22     25.19 o 
  -1  15   7      112.65      122.12     34.09 o 
   0  15   7        2.73        0.00     41.37 o 
   1  15   7        1.73       49.57     30.60 o 
   2  15   7        7.23        7.43     18.70 o 
   3  15   7       44.35        0.00     19.90 o 
   4  15   7      124.27      152.09     30.21 o 
   5  15   7       30.11       48.83     21.43 o 
   6  15   7      441.85      394.33     46.98 o 
   7  15   7       12.49       12.40     23.72 o 
   8  15   7        0.98        0.00     20.51 o 
   9  15   7      641.23      689.47    108.64 o 
  10  15   7      105.30       62.98     41.71 o 
  11  15   7        1.30       50.98     38.71 o 
  12  15   7       11.40        0.00     38.30 o 
  -2  16   7        0.14        3.14     35.44 o 
  -1  16   7       15.21       34.76     32.99 o 
   0  16   7        3.17        0.00     30.53 o 
   1  16   7       36.07       46.76     34.62 o 
   2  16   7        0.38        7.77     26.99 o 
   3  16   7        2.28       42.26     32.31 o 
   4  16   7       29.54       29.58     35.17 o 
   5  16   7      327.36      453.10     80.29 o 
   6  16   7        8.72        0.00     25.63 o 
   8  16   7       42.60       66.66     45.53 o 
   9  16   7       17.58       70.75     41.03 o 
  10  16   7       12.40        0.00     35.58 o 
  11  16   7      182.79      200.11     65.84 o 
  12  16   7       22.61       48.66     46.76 o 
  -1  17   7       94.45      107.55     42.12 o 
   0  17   7        2.22       13.09     31.49 o 
   1  17   7      192.04      189.61     61.20 o 
   9  17   7       17.42        0.00     27.94 o 
  10  17   7      106.54      127.59     51.25 o 
  11  17   7       95.84        0.00     40.21 o 
   5  18   7        0.25        8.04     34.21 o 
  10  18   7        8.55       23.31     45.80 o 
  -4 -13   8       44.52       60.30     26.62 o 
  -3 -13   8       10.68       48.05     24.74 o 
  -2 -13   8       29.29       39.02     20.99 o 
  -1 -13   8        0.01       19.24     21.86 o 
   0 -13   8       36.27       72.34     25.71 o 
   1 -13   8       13.79        7.00     20.86 o 
  -7 -12   8       12.93       61.25     34.87 o 
  -6 -12   8       63.27       28.28     46.96 o 
  -5 -12   8      220.85      262.41     52.81 o 
  -4 -12   8       28.70       20.66     22.57 o 
  -3 -12   8        0.89        0.00     27.54 o 
  -2 -12   8       12.16       26.89     20.44 o 
  -1 -12   8        7.77       20.91     18.99 o 
   0 -12   8        5.80        0.00     22.90 o 
   1 -12   8        3.18        0.00     19.71 o 
   2 -12   8      110.81      192.14     63.52 o 
   3 -12   8       11.07        0.00     20.62 o 
   4 -12   8        0.43       19.75     25.49 o 
  -8 -11   8       30.97       13.18     30.39 o 
  -7 -11   8        0.12        7.14     26.41 o 
  -6 -11   8        7.20        9.00     29.51 o 
  -5 -11   8       64.43       90.73     42.87 o 
  -4 -11   8       22.81       46.95     21.45 o 
  -3 -11   8       54.11       44.91     38.03 o 
  -2 -11   8      312.54      292.78     40.16 o 
  -1 -11   8       65.44       51.96     18.90 o 
   0 -11   8      132.43      113.71     34.63 o 
   1 -11   8        0.97        0.00     36.87 o 
   2 -11   8       79.21       80.65     30.01 o 
   3 -11   8        4.50       23.52     24.67 o 
   4 -11   8        1.04        0.00     26.17 o 
   5 -11   8       50.95       48.80     27.72 o 
  -9 -10   8        4.05       56.13     27.59 o 
  -8 -10   8       49.10       86.26     34.03 o 
  -7 -10   8      109.22      183.71     40.51 o 
  -6 -10   8        0.83       39.11     30.19 o 
  -5 -10   8       33.41       36.81     26.09 o 
  -4 -10   8        0.32        0.00     18.47 o 
  -3 -10   8      143.12      405.80     86.42 o 
  -2 -10   8       59.59       43.49     18.78 o 
  -1 -10   8      384.27      409.37     45.62 o 
   0 -10   8       37.59        8.30     21.72 o 
   1 -10   8      109.90      117.31     24.88 o 
   2 -10   8      179.27      271.40     47.40 o 
   3 -10   8        0.00        0.00     17.68 o 
   4 -10   8       82.44       81.10     32.31 o 
   5 -10   8       90.96       84.01     30.79 o 
   6 -10   8       94.05      165.41     40.98 o 
   7 -10   8        4.43       43.43     32.31 o 
 -10  -9   8        2.01       37.48     29.15 o 
  -9  -9   8        0.74       34.17     24.57 o 
  -8  -9   8        2.43        0.00     22.54 o 
  -7  -9   8       10.85       43.49     26.84 o 
  -6  -9   8       32.11       19.97     25.69 o 
  -5  -9   8        1.34       28.21     22.91 o 
  -4  -9   8       12.92       40.01     24.30 o 
  -3  -9   8       33.80       54.96     25.36 o 
  -2  -9   8       28.62       39.58     18.20 o 
  -1  -9   8      175.74      162.33     28.13 o 
   0  -9   8      121.83      161.17     27.90 o 
   1  -9   8      197.34      212.82     31.41 o 
   2  -9   8      224.37      235.84     32.96 o 
   3  -9   8       49.67       60.33     25.36 o 
   4  -9   8        2.73        0.00     29.38 o 
   5  -9   8        0.04        0.00     26.72 o 
   6  -9   8       36.62       83.56     30.43 o 
   7  -9   8        8.21       13.41     40.55 o 
   8  -9   8       25.79        0.00     24.10 o 
 -10  -8   8       19.89       17.61     27.43 o 
  -9  -8   8       24.80       62.28     29.34 o 
  -8  -8   8       23.44       76.57     28.23 o 
  -7  -8   8      186.23      219.02     46.27 o 
  -6  -8   8      160.46      149.23     37.77 o 
  -5  -8   8        0.45        0.00     22.22 o 
  -4  -8   8      291.87      318.14     50.38 o 
  -3  -8   8     1155.94     1120.24     60.63 o 
  -2  -8   8       29.60       57.17     18.97 o 
  -1  -8   8      305.84      384.46     40.70 o 
   0  -8   8      614.70      645.13     52.02 o 
   1  -8   8      594.41      571.00     61.06 o 
   2  -8   8      132.55      147.21     26.48 o 
   3  -8   8      238.46      215.40     43.59 o 
   4  -8   8       17.78       10.14     18.83 o 
   5  -8   8      367.96      388.36     54.15 o 
   6  -8   8        5.40       10.60     30.40 o 
   7  -8   8        8.31       54.41     24.92 o 
   8  -8   8       51.32       97.04     31.17 o 
   9  -8   8      296.10      387.61     82.06 o 
 -11  -7   8       41.89       28.03     31.30 o 
 -10  -7   8       17.63       35.92     27.68 o 
  -9  -7   8        2.67        0.00     23.33 o 
  -8  -7   8      282.78      314.36     52.67 o 
  -7  -7   8      383.29      545.73     66.65 o 
  -6  -7   8      488.60      557.88     66.51 o 
  -5  -7   8      367.13      390.34     54.54 o 
  -4  -7   8       39.21       15.36     18.96 o 
  -3  -7   8       15.83       30.15     20.10 o 
  -2  -7   8      291.60      259.29     33.27 o 
  -1  -7   8        0.00        0.00     11.04 o 
   0  -7   8        1.04       14.50     12.37 o 
   1  -7   8       73.68       96.36     25.29 o 
   2  -7   8      126.19      156.27     24.05 o 
   3  -7   8       76.35       82.71     19.52 o 
   4  -7   8      146.30      141.29     24.44 o 
   5  -7   8       28.09       26.90     20.56 o 
   6  -7   8      218.76      279.93     46.72 o 
   7  -7   8      375.54      370.28     62.98 o 
   8  -7   8      271.85      299.16     65.23 o 
   9  -7   8       36.05       66.58     48.12 o 
  10  -7   8        0.18        0.00     22.07 o 
 -11  -6   8       16.98       31.99     28.71 o 
 -10  -6   8        0.95       11.24     27.13 o 
  -9  -6   8      200.61      205.83     49.14 o 
  -8  -6   8       12.74        0.00     25.15 o 
  -7  -6   8      169.03      229.76     43.84 o 
  -6  -6   8      161.84      164.07     37.34 o 
  -5  -6   8       20.73       25.15     20.09 o 
  -4  -6   8       80.17       79.15     25.89 o 
  -3  -6   8      806.39      728.22     67.27 o 
  -2  -6   8        8.49       45.38     17.85 o 
  -1  -6   8      629.23      585.91     46.19 o 
   0  -6   8      681.68      631.18     46.80 o 
   1  -6   8      464.91      493.34     54.72 o 
   2  -6   8      195.13      117.10     26.67 o 
   3  -6   8        0.05        0.00     11.90 o 
   4  -6   8       29.02       29.26     14.27 o 
   5  -6   8       83.59      106.28     20.92 o 
   6  -6   8       25.87       38.08     22.20 o 
   7  -6   8       72.38       39.35     23.07 o 
   8  -6   8      100.05      118.45     32.61 o 
   9  -6   8       74.28       86.41     29.54 o 
  10  -6   8       27.14       21.76     25.15 o 
  11  -6   8      112.06      123.50     51.93 o 
 -11  -5   8       43.06       28.11     29.84 o 
 -10  -5   8        3.68       39.87     25.78 o 
  -9  -5   8        2.98       18.85     21.46 o 
  -8  -5   8      119.86      108.23     29.07 o 
  -7  -5   8        0.29       38.46     20.30 o 
  -6  -5   8      184.28      172.40     34.18 o 
  -5  -5   8       53.91       55.57     21.09 o 
  -4  -5   8     1379.29     1295.79     76.42 o 
  -3  -5   8     1673.37     1607.27     84.63 o 
  -2  -5   8      395.46      290.39     39.59 o 
  -1  -5   8      159.96      209.03     26.85 o 
   0  -5   8       94.28      103.96     20.18 o 
   1  -5   8      267.99      279.33     30.98 o 
   2  -5   8      756.76      772.90     47.29 o 
   3  -5   8      122.73      134.66     23.07 o 
   4  -5   8      334.21      311.13     32.49 o 
   5  -5   8       83.80      116.71     21.53 o 
   6  -5   8        9.15       18.09     12.12 o 
   7  -5   8      460.22      449.72     54.23 o 
   8  -5   8       82.60       61.41     23.46 o 
   9  -5   8      116.41      143.97     33.25 o 
  10  -5   8       11.73        0.00     21.29 o 
  11  -5   8      144.91      186.34     56.30 o 
  12  -5   8      100.76       72.93     39.53 o 
 -11  -4   8       44.87       40.67     31.12 o 
 -10  -4   8       25.14       28.82     24.66 o 
  -9  -4   8       20.76       21.60     23.47 o 
  -8  -4   8       13.16       23.04     21.01 o 
  -7  -4   8     1378.35     1362.23     82.77 o 
  -6  -4   8      503.86      515.21     72.65 o 
  -5  -4   8      130.12      123.99     59.64 o 
  -4  -4   8        8.27        0.00     14.90 o 
  -3  -4   8     1851.01     1479.39    284.76 o 
  -2  -4   8      349.37      420.25     70.47 o 
  -1  -4   8      176.30      183.44     32.03 o 
   0  -4   8       93.55       75.95     16.15 o 
   1  -4   8      269.68      230.82     27.56 o 
   2  -4   8      363.39      318.93     30.84 o 
   3  -4   8      889.47      652.06     92.74 o 
   4  -4   8      411.19      430.15     37.48 o 
   5  -4   8       34.20       47.45     14.83 o 
   6  -4   8       10.31       15.89     20.19 o 
   7  -4   8      131.38      148.24     24.85 o 
   8  -4   8      203.84      189.26     34.74 o 
   9  -4   8       42.78       37.99     20.82 o 
  10  -4   8       58.86       41.55     22.84 o 
  11  -4   8      245.89      323.20     70.88 o 
  12  -4   8        1.14       16.63     33.12 o 
 -12  -3   8        2.33        0.68     35.99 o 
 -11  -3   8      102.17       73.61     43.76 o 
 -10  -3   8       36.89       16.20     33.40 o 
  -9  -3   8        5.18        0.00     20.10 o 
  -8  -3   8       36.34       31.65     23.31 o 
  -7  -3   8      151.00      148.59     31.54 o 
  -6  -3   8      102.95      104.10     26.25 o 
  -5  -3   8       16.56       28.48     16.53 o 
  -4  -3   8       16.36        0.00     11.43 o 
  -3  -3   8        0.03        5.21     11.50 o 
  -2  -3   8      905.75      978.24     81.31 o 
  -1  -3   8       53.60       75.53     18.58 o 
   0  -3   8       11.51       22.97     11.95 o 
   1  -3   8     2195.55     2312.30     74.92 o 
   2  -3   8       42.61       38.04     11.70 o 
   3  -3   8      483.12      452.30     35.38 o 
   4  -3   8      123.94      134.75     26.99 o 
   5  -3   8        0.32        0.00      8.97 o 
   6  -3   8     1168.05     1136.88     52.48 o 
   7  -3   8      289.48      277.31     31.60 o 
   8  -3   8      722.86      755.75     57.20 o 
   9  -3   8      103.35      108.43     28.56 o 
  10  -3   8      861.41      863.20     86.35 o 
  11  -3   8      162.95      207.88     58.48 o 
  12  -3   8      279.35      209.92     62.84 o 
  13  -3   8        6.79      109.87     48.25 o 
 -12  -2   8        3.73        0.00     29.85 o 
 -11  -2   8        3.63        0.00     50.23 o 
 -10  -2   8      134.91      202.01     33.96 o 
  -9  -2   8      396.41      427.35     59.57 o 
  -8  -2   8       97.90       69.00     21.37 o 
  -7  -2   8        1.06        7.20     12.74 o 
  -6  -2   8        3.91        0.00      8.71 o 
  -5  -2   8       22.60        4.03      9.07 o 
  -4  -2   8      173.48      203.37     23.94 o 
  -3  -2   8     1573.34     1521.74     55.15 o 
  -2  -2   8      819.13      790.79     35.34 o 
  -1  -2   8      167.59      162.42     17.39 o 
   0  -2   8      439.77      454.65     39.63 o 
   1  -2   8     2650.31     2392.22     89.02 o 
   2  -2   8      637.32      629.27     35.16 o 
   3  -2   8     1234.28     1197.53     49.19 o 
   4  -2   8       16.71       20.87      9.56 o 
   5  -2   8      784.40      679.86     95.95 o 
   6  -2   8      594.07      602.12     41.61 o 
   7  -2   8      566.91      588.96     51.86 o 
   8  -2   8      187.17      242.58     39.98 o 
   9  -2   8      837.29      854.30     51.35 o 
  10  -2   8        9.15       12.44     40.89 o 
  11  -2   8       17.27      110.00     47.71 o 
  12  -2   8       15.54        0.00     35.03 o 
  13  -2   8        0.10        0.00     32.99 o 
 -12  -1   8        0.59        0.00     26.39 o 
 -11  -1   8      131.05       31.88     44.30 o 
 -10  -1   8       27.09       25.85     22.36 o 
  -9  -1   8      279.42      199.29     31.90 o 
  -8  -1   8       48.02       42.42     20.22 o 
  -7  -1   8      304.82      337.77     53.08 o 
  -6  -1   8       51.42       90.97     22.41 o 
  -5  -1   8      123.22       92.60     17.04 o 
  -4  -1   8     4121.27     3811.03    104.72 o 
  -3  -1   8     1254.11     1192.01     54.63 o 
  -2  -1   8     1053.89      897.16     38.79 o 
  -1  -1   8      636.15      645.08     31.93 o 
   0  -1   8      220.86      235.86     20.79 o 
   1  -1   8     1611.19     1431.75     61.65 o 
   2  -1   8       11.53       17.49      9.67 o 
   3  -1   8     6434.74     6850.38    161.51 o 
   4  -1   8      288.49      317.61     28.41 o 
   5  -1   8        0.31        0.00      7.49 o 
   6  -1   8       58.35       62.97     17.03 o 
   7  -1   8      907.79      934.41     44.98 o 
   8  -1   8       11.34       20.41     11.49 o 
   9  -1   8      273.40      257.79     29.78 o 
  10  -1   8     1228.98     1225.79     71.48 o 
  11  -1   8       34.36       35.58     33.12 o 
  12  -1   8        6.42        0.27     34.08 o 
  13  -1   8        2.64        9.27     33.94 o 
  14  -1   8       11.10        0.00     33.12 o 
 -11   0   8       78.83       51.35     26.69 o 
 -10   0   8       94.39       66.66     29.56 o 
  -9   0   8      472.79      377.41     53.62 o 
  -8   0   8        0.33       17.42     14.73 o 
  -7   0   8       16.04       17.44     13.46 o 
  -6   0   8      187.19      186.45     33.87 o 
  -5   0   8      524.02      479.18     37.39 o 
  -4   0   8      520.86      502.23     36.44 o 
  -3   0   8      260.08      327.44     28.48 o 
  -2   0   8       75.93       84.32     13.45 o 
  -1   0   8      379.98      391.39     25.52 o 
   0   0   8      146.97      164.06     17.45 o 
   1   0   8      133.26      151.49     21.00 o 
   2   0   8     7637.98     7408.75    191.59 o 
   3   0   8        0.08       10.44      8.81 o 
   4   0   8      222.27      190.54     25.28 o 
   5   0   8     5706.88     5768.27    134.50 o 
   6   0   8     3667.95     2712.13    437.36 o 
   7   0   8      825.73      717.89     39.34 o 
   8   0   8      270.34      301.39     30.51 o 
   9   0   8     1087.79     1158.80     52.91 o 
  10   0   8      124.28      178.41     32.74 o 
  11   0   8      123.19       91.19     36.40 o 
  12   0   8       45.19       48.12     35.58 o 
  13   0   8      101.76       51.25     39.80 o 
  14   0   8        2.46        0.00     34.08 o 
 -11   1   8       16.29       67.75     28.90 o 
 -10   1   8       66.40      103.52     38.17 o 
  -9   1   8      286.81      403.19     57.25 o 
  -8   1   8       99.15      118.10     29.94 o 
  -7   1   8      511.58      526.95     53.52 o 
  -6   1   8        0.39        0.00      9.96 o 
  -5   1   8      122.40      135.97     20.73 o 
  -4   1   8      741.71      780.01     39.05 o 
  -3   1   8     1344.58     1307.00     50.07 o 
  -2   1   8       65.37       61.30     12.31 o 
  -1   1   8      247.33      235.17     21.32 o 
   0   1   8     1822.35     1940.74     57.08 o 
   1   1   8     4405.92     4389.06    130.66 o 
   2   1   8      710.46      633.00     69.25 o 
   3   1   8      267.34      312.11     24.19 o 
   4   1   8     2928.89     3228.94    100.12 o 
   5   1   8      399.40      382.15     32.66 o 
   6   1   8      659.43      689.87     42.23 o 
   7   1   8        0.13       11.32      8.48 o 
   8   1   8       57.96       78.22     14.91 o 
   9   1   8       75.26       80.99     18.29 o 
  10   1   8        7.42       17.95     15.74 o 
  11   1   8        4.24        4.99     15.57 o 
  12   1   8        1.12        0.00     22.49 o 
  13   1   8      162.18      163.85     52.48 o 
  14   1   8      160.65      282.03     70.61 o 
  15   1   8       33.67      114.23     47.30 o 
 -11   2   8       24.22       32.76     25.51 o 
 -10   2   8      190.97      240.14     45.81 o 
  -9   2   8      108.36       42.26     24.48 o 
  -8   2   8       12.94       15.63     15.31 o 
  -7   2   8      374.97      365.45     69.66 o 
  -6   2   8      262.73      233.74     31.38 o 
  -5   2   8      310.63      310.38     29.98 o 
  -4   2   8       10.01       11.66      8.56 o 
  -3   2   8       26.00       20.82     18.11 o 
  -2   2   8     2450.67     2195.28     66.90 o 
  -1   2   8      417.94      438.85     26.44 o 
   0   2   8      841.11      862.07     43.46 o 
   1   2   8     1973.74     2033.25     65.12 o 
   2   2   8      273.47      291.72     20.69 o 
   3   2   8     3126.93     3164.50    117.77 o 
   4   2   8       86.14       78.13     13.70 o 
   5   2   8        5.67       24.40      9.01 o 
   6   2   8      252.95      203.79     26.42 o 
   7   2   8      449.30      465.76     40.41 o 
   8   2   8       34.35       68.57     17.91 o 
  10   2   8      505.82      540.19     53.11 o 
  11   2   8       73.10       75.09     23.64 o 
  12   2   8      452.11      532.79     58.23 o 
  13   2   8      129.18       96.37     35.99 o 
  14   2   8        2.58        0.00     27.67 o 
  15   2   8        4.77       26.58     36.26 o 
 -11   3   8       19.42       43.52     40.55 o 
 -10   3   8       50.44       78.63     29.77 o 
  -9   3   8       42.11       26.81     23.27 o 
  -8   3   8        4.97        0.00     15.21 o 
  -7   3   8      105.60       65.68     26.92 o 
  -6   3   8      156.42      172.80     32.31 o 
  -5   3   8      465.70      486.13     36.64 o 
  -4   3   8      874.84      878.83     41.40 o 
  -3   3   8       37.63       33.70     10.47 o 
  -2   3   8      113.63      112.03     15.90 o 
  -1   3   8     4761.85     4937.21    136.08 o 
   0   3   8        3.23        0.00      4.76 o 
   1   3   8     4901.02     5037.96    128.19 o 
   2   3   8     2287.30     2413.54    125.82 o 
   3   3   8       46.66       40.17      8.04 o 
   4   3   8     1147.23     1250.90     65.97 o 
   5   3   8      105.55       97.35     16.13 o 
   6   3   8      143.36      178.59     22.89 o 
   7   3   8        0.01        7.10     16.56 o 
   8   3   8      909.54      972.53     56.30 o 
   9   3   8     1353.18     1262.15     69.31 o 
  10   3   8     2752.96     2623.19    149.67 o 
  11   3   8     1089.59      937.48     67.29 o 
  12   3   8      142.57       97.01     58.14 o 
  13   3   8      142.59      120.71     31.48 o 
  14   3   8        5.61        9.41     29.58 o 
  15   3   8       18.39        0.00     29.99 o 
 -11   4   8       28.32       10.48     25.88 o 
 -10   4   8       86.85      126.90     35.16 o 
  -9   4   8      120.42      108.02     32.79 o 
  -8   4   8        9.99        0.00     26.51 o 
  -7   4   8        6.00        9.72     35.37 o 
  -6   4   8      680.58      618.67     58.63 o 
  -5   4   8      120.45       78.04     20.94 o 
  -4   4   8      191.65      172.43     21.22 o 
  -3   4   8      427.40      482.79     33.15 o 
  -2   4   8       40.67       47.11     11.04 o 
  -1   4   8     3931.22     4172.58    101.07 o 
   0   4   8     1850.27     1917.93     54.96 o 
   1   4   8        9.64        7.76      8.93 o 
   2   4   8     3999.28     3615.54    165.35 o 
   3   4   8      335.57      347.46     49.07 o 
   4   4   8      411.50      350.75     23.31 o 
   5   4   8       43.46       56.46     13.90 o 
   6   4   8      766.01      899.03     44.87 o 
   7   4   8     1126.44     1013.84     52.85 o 
   8   4   8      567.49      567.89     42.90 o 
   9   4   8      102.80      103.91     22.23 o 
  10   4   8      133.55      163.05     45.32 o 
  11   4   8       26.88       36.19     19.55 o 
  12   4   8       83.92       55.94     73.74 o 
  13   4   8        5.20       25.38     21.97 o 
  14   4   8      346.02      407.54    110.28 o 
  15   4   8       42.84       75.24     41.03 o 
 -10   5   8      123.42       97.14     54.73 o 
  -9   5   8        3.30        0.56     19.99 o 
  -8   5   8       92.18       34.07     35.92 o 
  -7   5   8      283.98      266.11     42.05 o 
  -6   5   8       15.83       21.40     16.20 o 
  -5   5   8       44.23       42.51     18.31 o 
  -4   5   8       10.40        8.82     12.08 o 
  -3   5   8      210.42      208.04     23.04 o 
  -2   5   8      156.88      154.54     19.07 o 
  -1   5   8     1095.74     1122.22     42.78 o 
   0   5   8      644.92      621.84     28.47 o 
   1   5   8      468.19      447.53     31.83 o 
   2   5   8      532.50      588.73     53.03 o 
   3   5   8       18.44       54.39     20.31 o 
   4   5   8      257.87      278.49     45.39 o 
   5   5   8     1482.78     1354.34     83.42 o 
   6   5   8       31.11       40.66     12.25 o 
   7   5   8       54.86       88.88     31.28 o 
   8   5   8      153.88      222.15     38.71 o 
   9   5   8      768.82      702.96     53.91 o 
  10   5   8     1561.68     1586.33     79.98 o 
  11   5   8      608.45      674.43     60.06 o 
  12   5   8       40.33       26.21     18.81 o 
  13   5   8      119.45       46.22     24.74 o 
  14   5   8      457.93      588.86    143.06 o 
  15   5   8      155.96      211.42     60.52 o 
  16   5   8        2.52       44.03     32.17 o 
 -10   6   8       11.11        6.90     24.26 o 
  -9   6   8       21.77       44.81     23.68 o 
  -8   6   8        2.07       11.68     20.24 o 
  -7   6   8        4.28        0.00     17.66 o 
  -6   6   8      398.09      402.80    107.21 o 
  -5   6   8       88.71      145.65     28.74 o 
  -4   6   8      172.16      172.36     30.16 o 
  -3   6   8      157.76      152.82     25.90 o 
  -2   6   8      800.98      838.88     38.65 o 
  -1   6   8       65.74      110.92     15.79 o 
   0   6   8     2850.95     2972.85     78.90 o 
   1   6   8     2439.58     2450.37     91.37 o 
   2   6   8      609.61      591.75     24.49 o 
   3   6   8      330.11      377.31     51.25 o 
   4   6   8      591.46      543.73     79.33 o 
   5   6   8     1194.00     1200.25     47.29 o 
   6   6   8     3735.40     3652.34    111.22 o 
   7   6   8      600.12      585.33     53.57 o 
   8   6   8      171.78      163.64     25.59 o 
   9   6   8      103.19      141.30     25.36 o 
  10   6   8      626.01      570.09     52.24 o 
  11   6   8       39.45       35.04     52.68 o 
  12   6   8       26.79       26.30     20.86 o 
  13   6   8        3.29       18.59     21.81 o 
  14   6   8       15.90        7.92     21.84 o 
  15   6   8      207.85      112.26    123.50 o 
  16   6   8       98.24      155.67     58.75 o 
 -10   7   8       35.00       43.79     27.16 o 
  -9   7   8        0.83        0.00     17.03 o 
  -8   7   8       17.98        0.00     16.18 o 
  -7   7   8      531.39      519.41     61.82 o 
  -6   7   8      478.23      428.18     53.26 o 
  -5   7   8        1.33        0.00     12.83 o 
  -4   7   8      439.03      500.67     50.52 o 
  -3   7   8      477.97      503.58     47.11 o 
  -2   7   8      613.33      549.83     61.89 o 
  -1   7   8       49.38       52.66     11.87 o 
   0   7   8      210.22      214.63     20.37 o 
   1   7   8      576.52      605.95     32.59 o 
   2   7   8       81.57       74.18     11.75 o 
   3   7   8     1093.06      990.07     75.31 o 
   4   7   8      159.41      209.90     17.78 o 
   5   7   8     1277.26     1329.77     77.43 o 
   6   7   8      238.43      301.27     27.37 o 
   7   7   8     1133.57     1150.69     56.20 o 
   8   7   8        0.45       15.18     14.52 o 
   9   7   8        0.25       17.44     12.41 o 
  10   7   8       36.51       48.28     17.11 o 
  11   7   8       60.87       44.03     19.77 o 
  12   7   8      317.82      263.62     40.41 o 
  13   7   8       11.66        0.00     20.00 o 
  14   7   8      516.80      673.59    126.77 o 
  15   7   8      140.03      182.88     40.00 o 
  16   7   8       30.54       12.50     26.82 o 
  -9   8   8       21.87       36.76     33.87 o 
  -8   8   8        0.90        0.00     22.36 o 
  -7   8   8      108.27       86.95     43.55 o 
  -6   8   8      287.39      235.98     42.32 o 
  -5   8   8       35.08       53.56     20.17 o 
  -4   8   8       96.62       72.54     25.29 o 
  -3   8   8       68.22       46.84     17.27 o 
  -2   8   8      947.59      924.73     56.10 o 
  -1   8   8      398.96      462.13     36.63 o 
   0   8   8      749.06      876.27     38.62 o 
   1   8   8       64.14       75.94     12.90 o 
   2   8   8      915.56      877.43     40.90 o 
   3   8   8      148.85      171.86     18.97 o 
   4   8   8      755.47      688.04     35.68 o 
   5   8   8      184.51      224.29     27.94 o 
   6   8   8       86.57       81.92     15.06 o 
   7   8   8       22.24       68.75     17.02 o 
   8   8   8      784.24      741.70     48.65 o 
   9   8   8      624.71      668.93     50.31 o 
  10   8   8     1810.45     1884.62     89.63 o 
  11   8   8     1406.62     1302.59     76.29 o 
  12   8   8        1.34       20.64     18.21 o 
  13   8   8      199.77      184.36     36.07 o 
  14   8   8      339.80      300.63     48.01 o 
  15   8   8       95.94      142.34     35.14 o 
  16   8   8        0.30       30.54     26.84 o 
  -9   9   8        6.39       30.08     21.98 o 
  -8   9   8       20.01       17.07     19.52 o 
  -7   9   8      242.81      301.36     64.27 o 
  -6   9   8       47.42       90.19     27.48 o 
  -5   9   8        2.47       19.54     17.52 o 
  -4   9   8        8.56       60.03     20.42 o 
  -3   9   8       37.68       56.43     23.45 o 
  -2   9   8      288.89      333.03     40.71 o 
  -1   9   8      481.65      383.35     41.46 o 
   0   9   8      290.36      283.80     31.77 o 
   1   9   8      559.70      536.29     31.61 o 
   2   9   8      320.84      308.93     55.68 o 
   3   9   8        0.95       12.41      8.92 o 
   4   9   8       14.03       26.77     19.15 o 
   5   9   8      446.24      446.17     52.62 o 
   6   9   8       52.11       72.34     16.49 o 
   7   9   8      804.37      894.10     50.05 o 
   8   9   8      630.03      618.55     46.47 o 
   9   9   8      112.22      102.40     27.88 o 
  10   9   8      128.75      143.67     28.32 o 
  11   9   8      302.50      303.20     42.85 o 
  12   9   8      103.56       85.80     25.52 o 
  13   9   8       39.82       38.70     26.07 o 
  14   9   8        1.78        0.00     18.64 o 
  15   9   8       54.62       82.04     30.33 o 
  16   9   8       22.75       17.40     27.61 o 
  -8  10   8        0.45       14.82     19.00 o 
  -7  10   8       10.57       53.38     24.95 o 
  -6  10   8        4.79        0.00     30.60 o 
  -5  10   8      152.68      144.75     59.30 o 
  -4  10   8        2.01        3.78     17.24 o 
  -3  10   8      259.27      264.05     38.76 o 
  -2  10   8      209.53      244.79     83.42 o 
  -1  10   8       68.40       69.01     20.03 o 
   0  10   8      752.65      819.54     56.41 o 
   1  10   8       44.45       27.51     11.30 o 
   2  10   8      604.71      578.44     34.14 o 
   3  10   8        4.61       19.56     10.91 o 
   4  10   8      589.24      592.83     57.46 o 
   5  10   8      175.47      170.26     24.34 o 
   6  10   8       16.31       35.69     13.47 o 
   7  10   8     1420.66     1247.05     62.29 o 
   8  10   8      273.63      328.00     37.99 o 
   9  10   8      818.62      707.41     99.92 o 
  10  10   8      419.07      457.73     49.47 o 
  11  10   8       27.90       52.58     29.17 o 
  12  10   8      258.36      221.20     41.06 o 
  13  10   8       11.62       18.93     20.77 o 
  14  10   8      176.26      229.10     41.23 o 
  15  10   8        3.86        0.00     36.94 o 
  -7  11   8        1.00       19.28     20.57 o 
  -6  11   8       42.78       77.08     33.06 o 
  -5  11   8       46.06       49.47     23.54 o 
  -4  11   8       95.69       77.56     25.74 o 
  -3  11   8       41.89       48.21     22.93 o 
  -2  11   8       23.08       16.66     19.36 o 
  -1  11   8      365.34      382.59     45.29 o 
   0  11   8      245.82      324.07     40.87 o 
   1  11   8       76.20      104.76     24.98 o 
   2  11   8      105.92      142.75     23.27 o 
   3  11   8      101.19      115.53     20.72 o 
   4  11   8      950.92      997.26     53.09 o 
   5  11   8       35.17       67.56     17.42 o 
   6  11   8       16.61       23.14     14.00 o 
   7  11   8      187.16      224.41     31.87 o 
   8  11   8        0.62        0.00     12.20 o 
   9  11   8      129.05      178.70     30.22 o 
  10  11   8      133.05      167.25     33.21 o 
  11  11   8      456.53      372.98     61.54 o 
  12  11   8        4.54        0.00     18.81 o 
  13  11   8        3.21       37.62     34.62 o 
  14  11   8      114.77      161.94     59.30 o 
  15  11   8        4.44        0.00     34.62 o 
  -6  12   8        2.76       21.01     38.37 o 
  -5  12   8        7.45        0.00     27.47 o 
  -4  12   8       34.69        0.00     18.93 o 
  -3  12   8        2.64       33.73     19.81 o 
  -2  12   8      190.11      215.97     37.27 o 
  -1  12   8      178.63      205.95     36.60 o 
   0  12   8       15.15        7.82     16.76 o 
   1  12   8       16.66       13.66     14.09 o 
   2  12   8       20.12       33.00     15.94 o 
   3  12   8      253.37      290.55     29.80 o 
   4  12   8       47.59       57.39     27.54 o 
   5  12   8       11.04        5.45     18.40 o 
   6  12   8        8.59        0.38     11.74 o 
   7  12   8       12.99       11.68     18.88 o 
   8  12   8      838.58      850.86    105.37 o 
   9  12   8        1.97        0.00     25.63 o 
  10  12   8       26.95       64.48     37.76 o 
  11  12   8      205.72      333.69     73.34 o 
  12  12   8      423.65      555.61    100.73 o 
  13  12   8       65.86       43.07     36.12 o 
  14  12   8        5.72        5.32     35.17 o 
  15  12   8        0.04       89.69     53.03 o 
  -6  13   8      171.99      176.80     56.30 o 
  -5  13   8       31.17       76.33     33.81 o 
  -4  13   8       56.05       63.52     40.62 o 
  -3  13   8       13.62       23.72     31.08 o 
  -2  13   8       54.30       37.76     34.35 o 
  -1  13   8        3.78        9.13     29.99 o 
   0  13   8       44.19       11.86     27.81 o 
   1  13   8      260.31      371.72     76.33 o 
   2  13   8       29.49       38.85     32.85 o 
   3  13   8       57.19      104.01     39.12 o 
   4  13   8      788.26      678.42     77.15 o 
   5  13   8       27.66       12.40     21.81 o 
   6  13   8        5.63       16.49     22.76 o 
   7  13   8      203.20      172.98     47.85 o 
   8  13   8       43.56       26.04     28.76 o 
   9  13   8      145.95      180.89     55.75 o 
  10  13   8      101.55       59.30     41.98 o 
  11  13   8      520.29      678.42    108.23 o 
  12  13   8       53.83       82.74     43.62 o 
  13  13   8       75.59       64.75     44.03 o 
  14  13   8        0.20       32.17     37.76 o 
  -5  14   8        5.18        0.00     27.81 o 
  -4  14   8       19.69       49.21     35.85 o 
  -3  14   8        4.00       44.98     32.17 o 
  -2  14   8       27.17       45.12     40.35 o 
  -1  14   8        7.49       16.63     31.08 o 
   0  14   8       27.81        0.00     28.08 o 
   1  14   8       29.87       34.21     31.49 o 
   2  14   8        0.31        0.00     26.72 o 
   3  14   8      341.38      369.68     74.84 o 
   4  14   8        1.68       13.73     18.81 o 
   5  14   8       17.64       14.31     20.72 o 
   6  14   8       16.10        0.00     20.86 o 
   7  14   8        3.50        0.00     23.04 o 
   8  14   8       83.96       82.06     37.76 o 
   9  14   8       33.05       19.49     36.40 o 
  10  14   8      575.63      764.16    113.14 o 
  11  14   8      283.22      266.08     68.43 o 
  12  14   8       38.85      101.69     48.66 o 
  13  14   8        1.97        0.00     28.90 o 
  14  14   8       24.34       16.36     41.85 o 
  -3  15   8        0.91       27.67     36.67 o 
  -2  15   8      192.39      239.23     64.48 o 
  -1  15   8       18.28        0.00     29.72 o 
   0  15   8       68.35       70.20     44.85 o 
   1  15   8        5.07        0.00     31.90 o 
   2  15   8       32.84       94.46     43.21 o 
   3  15   8      108.60      116.96     49.89 o 
   4  15   8      111.49      170.25     50.03 o 
   5  15   8      211.53      168.35     43.48 o 
   6  15   8      192.98      149.94     47.71 o 
   7  15   8       23.02        4.91     25.76 o 
   8  15   8      152.18      199.83     58.34 o 
   9  15   8      384.08      356.18     76.61 o 
  10  15   8        5.39       40.76     39.53 o 
  11  15   8       47.16        0.00     31.49 o 
  12  15   8        0.77        0.00     28.35 o 
  13  15   8       39.59        0.00     32.58 o 
  -2  16   8        5.26       29.72     34.21 o 
  -1  16   8        0.71        0.00     29.99 o 
   0  16   8        9.79       14.99     30.67 o 
   1  16   8        0.14       24.54     32.17 o 
   2  16   8       36.57       35.44     33.81 o 
   3  16   8        1.02        2.04     29.72 o 
   4  16   8        0.85       26.44     32.58 o 
   5  16   8       29.50       79.88     39.94 o 
   6  16   8      142.71      130.31     46.76 o 
   7  16   8      287.80      357.82     70.88 o 
   8  16   8        9.21       20.86     29.99 o 
   9  16   8        7.17       29.03     33.26 o 
  10  16   8      235.00      291.16     71.15 o 
  11  16   8       64.37      269.35     70.75 o 
  12  16   8       89.82       64.88     42.12 o 
  -1  17   8        9.18        0.00     33.40 o 
   0  17   8       30.66        4.63     37.89 o 
   1  17   8       77.64       85.33     46.48 o 
   2  17   8       96.01      181.29     60.52 o 
   3  17   8       48.76       70.20     43.89 o 
   4  17   8       59.47       59.43     41.71 o 
   5  17   8       19.55       44.98     36.40 o 
   6  17   8       16.84       72.11     34.35 o 
   7  17   8       66.63      138.36     48.25 o 
   8  17   8       14.56       51.12     39.67 o 
   9  17   8        6.76       39.94     36.26 o 
  10  17   8      199.57      163.30     57.80 o 
  11  17   8       94.64       25.63     35.99 o 
   8  18   8       19.01       14.18     33.40 o 
   9  18   8        0.23        0.00     31.62 o 
  10  18   8        9.56        0.00     34.76 o 
  -5 -12   9       42.86       55.93     44.37 o 
  -4 -12   9       35.53       19.26     36.46 o 
  -3 -12   9        0.99       12.61     21.34 o 
  -2 -12   9       79.65       86.86     39.42 o 
  -1 -12   9        0.05       10.25     16.66 o 
   0 -12   9       53.13       28.26     22.44 o 
   1 -12   9       44.53       44.29     20.92 o 
   2 -12   9        3.38        5.95     32.24 o 
  -7 -11   9       12.27        0.00     30.45 o 
  -6 -11   9       45.64       38.16     33.51 o 
  -5 -11   9        0.07       21.34     27.81 o 
  -4 -11   9      148.16      126.99     39.47 o 
  -3 -11   9      146.51      175.10     38.22 o 
  -2 -11   9       15.66        0.00     18.46 o 
  -1 -11   9      164.29      195.22     33.48 o 
   0 -11   9       14.04        4.85     17.14 o 
   1 -11   9      107.88       95.87     25.21 o 
   2 -11   9        0.01        0.00     35.65 o 
   3 -11   9        0.01        0.00     20.54 o 
   4 -11   9        3.72        0.00     20.30 o 
  -8 -10   9       42.66       27.00     26.92 o 
  -7 -10   9        0.83       13.03     27.25 o 
  -6 -10   9        1.05        8.27     24.83 o 
  -5 -10   9      119.25      142.27     40.21 o 
  -4 -10   9      154.14      134.70     40.07 o 
  -3 -10   9       10.64       14.27     16.87 o 
  -2 -10   9       36.44       23.81     19.69 o 
  -1 -10   9        4.61        0.00     17.27 o 
   0 -10   9       54.24       12.00     16.67 o 
   1 -10   9      235.42      224.14     53.67 o 
   2 -10   9        1.42       22.68     17.73 o 
   3 -10   9       13.61       28.26     24.74 o 
   4 -10   9      696.15      768.26     83.34 o 
   5 -10   9      291.39      294.51     52.88 o 
   6 -10   9        6.54        0.66     23.22 o 
  -9  -9   9        0.66        0.00     47.50 o 
  -8  -9   9        3.02       19.98     24.54 o 
  -7  -9   9        0.28        0.00     21.68 o 
  -6  -9   9       64.82       82.41     55.27 o 
  -5  -9   9       30.14       43.92     29.46 o 
  -4  -9   9       94.08       74.30     28.33 o 
  -3  -9   9       28.40       45.04     26.62 o 
  -2  -9   9        0.39        0.00     15.26 o 
  -1  -9   9        7.82        3.65     13.74 o 
   0  -9   9      227.78      217.08     32.91 o 
   1  -9   9      217.10      244.79     42.59 o 
   2  -9   9       13.96       31.70     17.76 o 
   3  -9   9      437.20      408.71     57.52 o 
   4  -9   9       69.78       42.16     25.98 o 
   5  -9   9      111.69      155.81     54.59 o 
   6  -9   9      124.20      218.85     46.08 o 
   7  -9   9        2.96       32.00     26.22 o 
  -9  -8   9        1.62        0.00     23.65 o 
  -8  -8   9        2.57        0.00     22.65 o 
  -7  -8   9       11.66       29.51     42.05 o 
  -6  -8   9       79.13      185.11     59.16 o 
  -5  -8   9      461.86      505.20     66.52 o 
  -4  -8   9      327.96      392.45    108.91 o 
  -3  -8   9      101.35      128.04     34.35 o 
  -2  -8   9        2.35       28.91     15.51 o 
  -1  -8   9       29.42       39.03     17.45 o 
   0  -8   9       10.31        3.74     15.32 o 
   1  -8   9      329.07      367.69     40.56 o 
   2  -8   9        1.12       19.57     15.21 o 
   3  -8   9        1.38        9.75     15.48 o 
   4  -8   9       15.26       29.43     20.60 o 
   5  -8   9       65.32       45.47     24.33 o 
   6  -8   9      115.88      161.22     38.27 o 
   7  -8   9       91.17      139.91     38.34 o 
   8  -8   9      130.61      194.29     40.16 o 
   9  -8   9      126.11      217.43     44.50 o 
 -10  -7   9       34.17        0.00     27.19 o 
  -9  -7   9       29.29       10.22     30.87 o 
  -8  -7   9      126.80      165.23     41.24 o 
  -7  -7   9       52.22       20.60     26.91 o 
  -6  -7   9       26.62       26.44     45.26 o 
  -5  -7   9      148.31      107.74     57.32 o 
  -4  -7   9      129.78      141.62     35.76 o 
  -3  -7   9       19.72       63.42     24.02 o 
  -2  -7   9      182.94      146.26     47.16 o 
  -1  -7   9       60.12       97.99     22.69 o 
   0  -7   9     1096.26      921.58     57.76 o 
   1  -7   9       65.28       47.14     30.37 o 
   2  -7   9       91.34       67.43     37.92 o 
   3  -7   9      512.85      533.61     77.22 o 
   4  -7   9       74.12       77.27     19.56 o 
   5  -7   9       20.01       20.43     21.25 o 
   6  -7   9       33.59        0.00     18.14 o 
   7  -7   9      477.71      528.30     75.58 o 
   8  -7   9      278.74      342.18     53.99 o 
   9  -7   9       30.51       67.18     31.18 o 
  10  -7   9      121.22      188.87     38.99 o 
 -10  -6   9       19.80       27.97     41.37 o 
  -9  -6   9        2.92       39.97     31.15 o 
  -8  -6   9        0.46        9.42     24.05 o 
  -7  -6   9      414.58      473.77     61.65 o 
  -6  -6   9       10.70       41.76     22.13 o 
  -5  -6   9      423.65      531.27     75.58 o 
  -4  -6   9        5.91       31.08     20.99 o 
  -3  -6   9      337.09      361.07     52.14 o 
  -2  -6   9      106.32       90.90     25.36 o 
  -1  -6   9     2233.75     2151.64     83.09 o 
   0  -6   9       91.98       85.26     20.43 o 
   1  -6   9       47.12       31.74     15.41 o 
   2  -6   9       37.05       38.66     15.56 o 
   3  -6   9       22.37       23.13     18.48 o 
   4  -6   9      133.74      109.21     21.92 o 
   5  -6   9       55.25       67.54     20.29 o 
   6  -6   9      201.28      204.51     39.85 o 
   7  -6   9        8.88        0.00     19.39 o 
   8  -6   9       73.88       68.50     32.16 o 
   9  -6   9        2.03        0.00     23.50 o 
  10  -6   9       49.34       17.57     58.14 o 
 -10  -5   9        0.03       23.88     25.42 o 
  -9  -5   9      130.93      172.12     40.21 o 
  -8  -5   9       14.11       19.30     23.77 o 
  -7  -5   9      124.92      138.12     43.01 o 
  -6  -5   9       29.65       29.22     55.41 o 
  -5  -5   9       19.74       51.67     22.03 o 
  -4  -5   9      382.80      376.03     50.13 o 
  -3  -5   9      285.18      308.21     44.79 o 
  -2  -5   9       10.75       21.09     15.39 o 
  -1  -5   9       17.00       19.71     16.96 o 
   0  -5   9       10.07       25.12     13.13 o 
   1  -5   9       88.09       72.26     34.38 o 
   2  -5   9      250.80      316.10     35.25 o 
   3  -5   9      144.12      112.50     24.28 o 
   4  -5   9       18.38       30.48     13.91 o 
   5  -5   9      296.24      310.02     35.25 o 
   6  -5   9      261.96      197.50     28.83 o 
   7  -5   9      107.17      100.36     35.24 o 
   8  -5   9        0.75        0.00     18.51 o 
   9  -5   9      209.15      175.42     37.20 o 
  10  -5   9       87.29       63.73     40.21 o 
  11  -5   9      186.23      153.49     56.30 o 
 -11  -4   9        4.87        0.00     24.90 o 
 -10  -4   9       11.10        0.00     34.01 o 
  -9  -4   9       87.63      173.08     46.21 o 
  -8  -4   9       60.69       80.04     28.77 o 
  -7  -4   9      354.31      392.78     54.25 o 
  -6  -4   9      151.74      156.82     43.89 o 
  -5  -4   9       31.15       29.26     19.78 o 
  -4  -4   9      334.81      349.09     68.02 o 
  -2  -4   9      109.36       99.16     23.95 o 
  -1  -4   9     1930.13     1811.04    128.54 o 
   0  -4   9     2535.14     2341.37    135.77 o 
   1  -4   9     3652.97     3377.49    102.44 o 
   2  -4   9      117.36       85.73     18.03 o 
   3  -4   9     1367.34     1172.52     54.27 o 
   4  -4   9        0.18        0.00     18.48 o 
   5  -4   9      406.27      397.92     37.68 o 
   6  -4   9      232.09      197.95     27.85 o 
   7  -4   9       50.97       54.26     17.96 o 
   8  -4   9      266.63      274.21     50.50 o 
   9  -4   9      363.99      346.98     65.91 o 
  10  -4   9        4.01       38.89     32.71 o 
  11  -4   9       47.06       67.61     41.30 o 
  12  -4   9        5.59        0.00     32.17 o 
 -11  -3   9      191.43      142.31     58.21 o 
 -10  -3   9        3.10       10.68     23.51 o 
  -9  -3   9       42.57       40.14     24.67 o 
  -8  -3   9      480.18      473.13     65.84 o 
  -7  -3   9      860.50      775.27    140.67 o 
  -6  -3   9      473.22      441.01     86.29 o 
  -5  -3   9      522.36      447.65     77.83 o 
  -4  -3   9        0.22       10.07     13.55 o 
  -3  -3   9      237.96      215.61     33.58 o 
  -2  -3   9        9.49       10.98     17.18 o 
  -1  -3   9      533.11      526.33     49.30 o 
   0  -3   9      150.10      197.42     46.82 o 
   1  -3   9       35.92       24.82     13.43 o 
   2  -3   9        3.43        0.04      8.43 o 
   3  -3   9       80.65      102.48     18.61 o 
   4  -3   9      360.03      421.57     36.73 o 
   5  -3   9      363.79      318.42     32.26 o 
   6  -3   9      314.91      348.71     35.38 o 
   7  -3   9      198.16      178.88     26.74 o 
   8  -3   9      938.86     1013.59     56.00 o 
   9  -3   9       84.29       73.82     26.61 o 
  10  -3   9       35.08        0.00     20.65 o 
  11  -3   9       86.25      110.55     47.71 o 
  12  -3   9        5.49       77.29     42.94 o 
  13  -3   9       22.95       47.57     39.53 o 
 -11  -2   9        1.97       32.44     38.03 o 
 -10  -2   9        7.27       16.22     33.81 o 
  -9  -2   9      298.37      351.33     58.75 o 
  -8  -2   9      144.13      204.17     68.70 o 
  -7  -2   9      339.45      342.02     75.31 o 
  -6  -2   9      106.20       60.07     56.30 o 
  -5  -2   9        3.68        0.00     25.29 o 
  -4  -2   9        2.31        3.79     11.46 o 
  -3  -2   9      236.30      245.15     34.97 o 
  -2  -2   9      782.80      739.39    120.77 o 
  -1  -2   9      146.25      118.30     22.63 o 
   0  -2   9      462.81      462.83     42.93 o 
   1  -2   9     3498.82     3237.55    112.67 o 
   2  -2   9        9.67       11.31     11.56 o 
   3  -2   9     1830.00     1908.41    103.76 o 
   4  -2   9       57.68      114.92     24.07 o 
   5  -2   9      781.49      676.08     42.09 o 
   6  -2   9      139.08      149.80     22.79 o 
   7  -2   9      187.84      224.87     27.88 o 
   8  -2   9       29.89       27.96     31.10 o 
   9  -2   9      104.98      120.73     22.53 o 
  10  -2   9        0.87       19.14     17.70 o 
  11  -2   9      175.38      229.41     60.80 o 
  12  -2   9       24.02       27.40     39.12 o 
  13  -2   9      128.44      168.75     57.93 o 
 -11  -1   9       10.85       23.99     33.26 o 
 -10  -1   9        2.85       53.89     26.88 o 
  -9  -1   9        3.05        1.51     16.75 o 
  -8  -1   9      233.95      224.35     32.31 o 
  -7  -1   9      147.37      159.08     25.52 o 
  -6  -1   9      207.85      182.60     33.62 o 
  -5  -1   9       32.54       44.64     17.04 o 
  -4  -1   9     2454.89     2327.35     77.45 o 
  -3  -1   9     4717.97     3994.74    220.79 o 
  -2  -1   9       22.54       17.58      9.87 o 
  -1  -1   9      198.74      204.35     21.19 o 
   0  -1   9      206.20      249.69     22.15 o 
   1  -1   9      392.69      396.84     50.44 o 
   2  -1   9     1455.30     1245.99     59.01 o 
   3  -1   9       63.02       69.53     18.81 o 
   4  -1   9      907.51      956.06     43.60 o 
   5  -1   9       12.02       22.57     13.12 o 
   6  -1   9       36.23       14.19     16.68 o 
   7  -1   9      831.33      831.90     73.40 o 
   8  -1   9      363.07      370.23     36.59 o 
   9  -1   9      211.07      188.69     27.05 o 
  10  -1   9      110.33      127.28     23.26 o 
  11  -1   9       59.38      139.45     44.30 o 
  12  -1   9      294.40      408.39     80.02 o 
  13  -1   9      229.78      346.64     79.33 o 
  14  -1   9        0.00       27.40     32.71 o 
 -11   0   9       77.70      112.64     57.59 o 
 -10   0   9       39.89        0.00     58.95 o 
  -9   0   9      162.34      197.83     39.46 o 
  -8   0   9      105.94      110.38     23.82 o 
  -7   0   9     1310.37     1344.17     93.51 o 
  -6   0   9      112.81      110.83     21.74 o 
  -5   0   9      207.62      212.55     37.26 o 
  -4   0   9      437.09      420.54     35.98 o 
  -3   0   9      163.91      176.15     22.13 o 
  -2   0   9      122.97      120.63     17.27 o 
  -1   0   9        3.87        8.87      7.37 o 
   0   0   9      117.40      118.56     15.74 o 
   1   0   9     1070.01     1085.56     91.94 o 
   2   0   9       20.04       26.89     11.10 o 
   3   0   9      774.38      736.03     40.82 o 
   4   0   9      613.91      571.42     39.47 o 
   5   0   9      797.63      709.21     43.78 o 
   6   0   9       63.28       55.80     28.29 o 
   7   0   9     2255.21     2165.09     89.97 o 
   8   0   9      287.90      341.91     36.99 o 
   9   0   9     1031.30      975.13     66.20 o 
  10   0   9       58.49       49.97     16.63 o 
  11   0   9      296.27      277.94     62.84 o 
  12   0   9       14.82       12.00     30.26 o 
  13   0   9       75.77       88.88     41.98 o 
  14   0   9        9.98        0.00     32.85 o 
 -11   1   9       58.56       75.91     30.06 o 
 -10   1   9       22.56        9.48     48.39 o 
  -9   1   9        2.22        0.00     21.49 o 
  -8   1   9       72.00       19.31     28.35 o 
  -7   1   9        0.31        2.69     12.19 o 
  -6   1   9      330.82      375.75     36.54 o 
  -5   1   9      440.18      508.92     40.25 o 
  -4   1   9      811.46      808.39     41.49 o 
  -3   1   9      440.35      468.48     34.77 o 
  -2   1   9      271.37      393.29     32.94 o 
  -1   1   9       41.22       55.38     11.12 o 
   0   1   9      106.45       98.40     13.72 o 
   1   1   9     1520.30     1664.71     65.91 o 
   2   1   9       37.04       35.20     14.11 o 
   3   1   9     1520.35     1514.67     90.03 o 
   4   1   9      148.80      205.22     24.57 o 
   5   1   9        3.78       15.60     10.64 o 
   6   1   9      326.14      337.11     37.21 o 
   7   1   9      389.51      441.00     42.71 o 
   8   1   9      279.48      196.80    119.41 o 
   9   1   9        0.18       35.02     17.62 o 
  10   1   9      240.51      259.04     38.79 o 
  11   1   9       32.98       29.89     20.53 o 
  12   1   9      555.06      580.28     90.78 o 
  13   1   9        7.49       25.90     30.12 o 
  14   1   9        3.06        0.00     32.99 o 
 -11   2   9        0.13       48.27     28.53 o 
 -10   2   9       63.06       50.44     23.81 o 
  -9   2   9      156.00      116.84     32.70 o 
  -8   2   9       35.71       25.77     21.20 o 
  -7   2   9      296.41      291.03     45.15 o 
  -6   2   9      287.66      329.88     34.51 o 
  -5   2   9     2435.98     2199.56     94.67 o 
  -4   2   9     1627.18     1594.43     73.31 o 
  -3   2   9      944.02      994.49     44.89 o 
  -2   2   9     1395.36     1573.67     56.15 o 
  -1   2   9        0.01        7.70      6.31 o 
   0   2   9       26.77       33.98     16.14 o 
   1   2   9     2860.52     2890.38    161.46 o 
   2   2   9      213.36      217.14     23.24 o 
   3   2   9     2133.13     2353.04     75.80 o 
   4   2   9        3.43       15.58      8.66 o 
   5   2   9      514.87      507.76     33.97 o 
   6   2   9      910.60      888.37     47.29 o 
   7   2   9      219.48      258.32     38.03 o 
   8   2   9       73.04       74.20     19.83 o 
   9   2   9     2016.99     1512.67    245.23 o 
  10   2   9      855.57      649.26    182.39 o 
  11   2   9        3.23       10.49     21.61 o 
  12   2   9       76.89      122.70     57.73 o 
  13   2   9       88.96       90.51     37.76 o 
  14   2   9       16.41       23.31     32.03 o 
  15   2   9       61.22       88.33     42.26 o 
 -10   3   9        5.78        0.00     20.58 o 
  -9   3   9       88.59       80.23     30.19 o 
  -8   3   9       15.01       34.64     19.33 o 
  -7   3   9       13.84       26.41     23.17 o 
  -6   3   9        0.31        8.15     14.13 o 
  -5   3   9       95.13      114.78     21.36 o 
  -4   3   9      859.92      837.49     44.59 o 
  -3   3   9       22.33       69.93     15.36 o 
  -2   3   9     1300.33     1369.55     60.54 o 
  -1   3   9      730.96      657.13     37.27 o 
   0   3   9      663.15      687.72     30.35 o 
   1   3   9     1059.98     1042.12     40.14 o 
   2   3   9      221.20      233.79     14.05 o 
   3   3   9      522.27      608.04     74.90 o 
   4   3   9      860.33      831.04     36.10 o 
   5   3   9       61.88       75.07     17.86 o 
   6   3   9       39.52       38.39     16.43 o 
   7   3   9       19.37        6.75     10.84 o 
   8   3   9      755.47      751.56     99.51 o 
   9   3   9      754.05      844.19     88.40 o 
  10   3   9     2368.30     2126.54     96.43 o 
  11   3   9      314.59      292.25     55.89 o 
  12   3   9       12.19       37.78     20.86 o 
  13   3   9        5.84        7.55     76.40 o 
  14   3   9       51.87       93.78     45.26 o 
  15   3   9       37.99      121.86     47.98 o 
 -10   4   9       30.95       41.46     27.61 o 
  -9   4   9      371.12      209.29    100.46 o 
  -8   4   9        0.58        9.18     32.65 o 
  -7   4   9        0.42        0.00     17.58 o 
  -6   4   9      159.83      142.31     32.17 o 
  -5   4   9        5.14       10.70     12.94 o 
  -4   4   9      402.75      405.34     33.34 o 
  -3   4   9      761.71      812.10     40.04 o 
  -2   4   9       34.96       38.60     13.42 o 
  -1   4   9     1943.73     2074.30     63.80 o 
   0   4   9      585.40      694.61     30.10 o 
   1   4   9       42.13       34.56     11.18 o 
   2   4   9     7045.54     6496.63    263.08 o 
   3   4   9      235.83      320.06     50.03 o 
   4   4   9        0.34        0.00     11.59 o 
   5   4   9     6289.08     6017.49    156.26 o 
   6   4   9     3676.72     3575.04    109.89 o 
   7   4   9      407.44      403.05     71.50 o 
   8   4   9      121.30      149.92     26.26 o 
   9   4   9      333.48      287.14     36.71 o 
  10   4   9        4.76       27.62     16.92 o 
  11   4   9       18.76       38.95     18.92 o 
  12   4   9       72.53       30.39     32.85 o 
  13   4   9        7.53       70.96     28.08 o 
  14   4   9      125.46      128.59     49.48 o 
  15   4   9        2.85        0.00     30.12 o 
 -10   5   9        3.90       38.33     25.97 o 
  -9   5   9      138.12       12.93     62.02 o 
  -8   5   9       13.20       26.93     20.21 o 
  -7   5   9      425.74      380.53     51.41 o 
  -6   5   9       22.85       27.01     18.89 o 
  -5   5   9      167.22      163.68     31.83 o 
  -4   5   9      279.07      319.99     40.27 o 
  -3   5   9     1585.80     1676.24     81.03 o 
  -2   5   9      133.00      151.77     19.29 o 
  -1   5   9      358.66      341.47     25.86 o 
   0   5   9      220.82      195.06     18.25 o 
   1   5   9     1295.43     1226.89     38.54 o 
   2   5   9     1406.16     1445.86     93.65 o 
   3   5   9      629.46      511.44     60.93 o 
   4   5   9     3262.41     3203.88    162.48 o 
   5   5   9     1052.06     1103.34     45.12 o 
   6   5   9      287.10      278.25     26.27 o 
   7   5   9      120.90      100.19     19.03 o 
   8   5   9       23.94       28.39     15.88 o 
   9   5   9      473.15      528.79     47.89 o 
  10   5   9       77.41      108.11     26.59 o 
  11   5   9      177.94      234.36     36.35 o 
  12   5   9      113.39      150.70     31.65 o 
  13   5   9      272.04      263.51     43.18 o 
  14   5   9      252.74      166.13    131.81 o 
  15   5   9       22.36       34.08     24.31 o 
 -10   6   9        1.89        0.00     24.92 o 
  -9   6   9        7.16       22.07     27.06 o 
  -8   6   9        0.39        0.00     37.01 o 
  -7   6   9        4.87        0.00     31.15 o 
  -6   6   9       29.70       29.11     21.14 o 
  -5   6   9      237.32      303.67     43.15 o 
  -4   6   9      251.10      300.10     39.68 o 
  -3   6   9        4.74        8.81     12.23 o 
  -2   6   9      151.32      144.33     18.39 o 
  -1   6   9      725.07      778.24     37.06 o 
   0   6   9       28.13       44.84      9.91 o 
   1   6   9     3390.67     3451.85     84.89 o 
   2   6   9     2522.14     2272.05    122.68 o 
   3   6   9       39.04       26.85     17.31 o 
   4   6   9       10.82       36.40     22.76 o 
   5   6   9       50.03       76.83     12.47 o 
   6   6   9     1522.27     1587.94     76.40 o 
   7   6   9        0.80        7.60      9.96 o 
   8   6   9        4.26       22.66     12.60 o 
   9   6   9     3157.15     2857.59    109.19 o 
  10   6   9     2638.91     2322.28    100.77 o 
  11   6   9       15.35       18.26     16.38 o 
  12   6   9      299.38      365.33     52.96 o 
  13   6   9        0.38        0.00     17.79 o 
  14   6   9        0.05        0.00     20.03 o 
  15   6   9        7.21       25.02     62.36 o 
  -9   7   9       17.30        0.00     47.78 o 
  -8   7   9       63.05       82.57     46.01 o 
  -7   7   9      340.81      307.03     54.39 o 
  -6   7   9      139.60      168.58     33.62 o 
  -5   7   9      392.76      417.00     50.80 o 
  -4   7   9      190.77      211.49     33.19 o 
  -3   7   9       51.05       40.11     15.85 o 
  -2   7   9      417.53      411.83    102.98 o 
  -1   7   9      953.11      938.81     41.94 o 
   0   7   9      255.04      281.39     35.45 o 
   1   7   9     2473.46     2520.08     69.84 o 
   2   7   9      179.12      243.45     42.12 o 
   3   7   9      460.19      440.97     58.07 o 
   4   7   9     1795.23     1906.46    118.73 o 
   5   7   9     1492.81     1449.81    105.91 o 
   6   7   9       63.68       76.32     14.32 o 
   7   7   9        7.48        3.03      9.80 o 
   8   7   9      910.27      915.59     51.48 o 
   9   7   9      336.31      326.64     61.07 o 
  10   7   9     1170.43     1075.28    113.28 o 
  11   7   9      286.16      270.23     40.76 o 
  12   7   9      607.42      584.27     61.23 o 
  13   7   9       31.49       74.15     29.17 o 
  14   7   9      110.42      171.50     37.59 o 
  15   7   9       65.79       49.75     39.80 o 
  16   7   9       17.86       19.49     41.17 o 
  -9   8   9        2.28        0.00     21.22 o 
  -8   8   9        0.00        0.00     18.50 o 
  -7   8   9       15.41        0.00     18.91 o 
  -6   8   9       66.63       85.67     26.24 o 
  -5   8   9        2.26        0.00     14.74 o 
  -4   8   9       23.22       31.93     19.70 o 
  -3   8   9       31.47       10.24     15.64 o 
  -2   8   9        3.30       21.12     12.31 o 
  -1   8   9      116.81      160.52     25.56 o 
   0   8   9     2770.43     2708.82     78.92 o 
   1   8   9      538.22      589.59    101.89 o 
   2   8   9      413.06      365.45     51.25 o 
   3   8   9       73.13       97.05     27.81 o 
   4   8   9      874.41      969.18     81.79 o 
   5   8   9       23.58       31.76     22.08 o 
   6   8   9       14.28       13.22     20.17 o 
   7   8   9      259.86      191.25     49.34 o 
   8   8   9       94.90      135.45     37.28 o 
   9   8   9      863.07      926.03     76.40 o 
  10   8   9     1191.79     1298.44     90.24 o 
  11   8   9       60.29       65.09     23.05 o 
  12   8   9      196.16      203.17     38.04 o 
  13   8   9      200.08      252.04     69.25 o 
  14   8   9      583.42      692.33    114.64 o 
  15   8   9       11.72       21.81     37.89 o 
  16   8   9       41.78       68.43     42.67 o 
  -8   9   9       38.69      119.55     53.16 o 
  -7   9   9        9.21       11.49     21.46 o 
  -6   9   9       87.14      106.51     29.99 o 
  -5   9   9       29.13       51.52     21.40 o 
  -4   9   9      110.54       72.00     20.78 o 
  -3   9   9       16.45       28.62     16.22 o 
  -2   9   9       10.79        4.00     12.46 o 
  -1   9   9      479.76      496.43     83.70 o 
   0   9   9      124.61      160.20     26.02 o 
   1   9   9      197.01      162.14     45.87 o 
   2   9   9       47.96       74.86     20.24 o 
   3   9   9      140.34      166.16     37.49 o 
   4   9   9      211.05      247.95     49.07 o 
   5   9   9     1654.63     1665.60    115.59 o 
   6   9   9      366.11      318.83     60.93 o 
   7   9   9        4.14       16.36     22.76 o 
   8   9   9      911.73      861.36    102.92 o 
   9   9   9      367.27      339.01     69.38 o 
  10   9   9      413.23      375.54     73.47 o 
  11   9   9      335.58      350.87     77.56 o 
  12   9   9       16.67        0.00     27.67 o 
  13   9   9        8.61       33.81     37.21 o 
  14   9   9      156.52      266.22     72.52 o 
  15   9   9       75.87      111.50     48.80 o 
  -7  10   9       10.21       40.89     34.35 o 
  -6  10   9       38.90       68.43     43.76 o 
  -5  10   9      121.88      163.17     53.98 o 
  -4  10   9      109.44      141.22     47.16 o 
  -3  10   9       15.58       21.67     25.63 o 
  -2  10   9      499.05      492.09     87.78 o 
  -1  10   9      144.63      209.65     55.21 o 
   0  10   9      979.78     1111.62    105.64 o 
   1  10   9      282.90      278.65     35.78 o 
   2  10   9      579.98      493.69     80.70 o 
   3  10   9      556.06      576.87     68.29 o 
   4  10   9     1809.10     1649.92    112.46 o 
   5  10   9      291.63      340.78     57.25 o 
   6  10   9     1016.91     1057.10     94.19 o 
   7  10   9      509.05      530.94     79.61 o 
   8  10   9      162.06      196.15     52.89 o 
   9  10   9      338.12      341.05     69.11 o 
  10  10   9       91.14      133.72     47.98 o 
  11  10   9       10.60        1.09     25.35 o 
  12  10   9       12.59        0.82     32.85 o 
  13  10   9       81.13       50.03     36.12 o 
  14  10   9      321.62      255.04     68.29 o 
  15  10   9       77.82        0.00     37.89 o 
  -7  11   9      142.91      159.21     52.48 o 
  -6  11   9      147.06      155.80     49.48 o 
  -5  11   9       13.66        6.54     28.08 o 
  -4  11   9      122.42       86.56     38.85 o 
  -3  11   9      110.88      101.42     40.89 o 
  -2  11   9       89.20      117.64     44.03 o 
  -1  11   9       61.88       72.11     35.44 o 
   0  11   9       57.03       35.71     28.76 o 
   1  11   9        7.44       19.36     24.26 o 
   2  11   9      237.51      291.33     36.95 o 
   3  11   9      288.41      279.17     48.25 o 
   4  11   9      248.75      282.44     52.89 o 
   5  11   9      137.14      164.80     44.98 o 
   6  11   9       76.83       54.93     27.81 o 
   7  11   9      612.07      690.01     91.60 o 
   8  11   9      105.63      179.80     48.39 o 
   9  11   9       57.62       52.21     35.99 o 
  10  11   9      315.29      366.54     75.24 o 
  11  11   9      196.80      240.05     67.20 o 
  12  11   9       34.99       86.69     43.07 o 
  13  11   9       75.80       59.43     42.53 o 
  14  11   9      229.82      177.75     58.48 o 
  15  11   9       19.85        3.27     31.49 o 
  -6  12   9       10.17       37.21     32.85 o 
  -5  12   9       14.81        0.00     30.81 o 
  -4  12   9       12.94       16.36     32.17 o 
  -3  12   9       54.30       85.19     46.48 o 
  -2  12   9      268.98      322.11     75.93 o 
  -1  12   9       19.71       16.90     27.13 o 
   0  12   9      124.60      177.75     54.93 o 
   1  12   9       22.12       42.67     29.31 o 
   2  12   9      369.60      392.71     75.52 o 
   3  12   9        7.83       37.82     17.42 o 
   4  12   9     1480.72     1273.70     97.74 o 
   5  12   9      189.54      152.53     43.76 o 
   6  12   9      769.14      848.13     96.92 o 
   7  12   9      111.09       98.01     36.67 o 
   8  12   9      191.87      267.72     65.29 o 
   9  12   9      446.82      395.30     76.88 o 
  10  12   9      100.76      264.72     68.16 o 
  11  12   9      243.11      201.74     59.30 o 
  12  12   9        0.10        0.00     31.76 o 
  13  12   9       39.78       15.95     30.53 o 
  14  12   9      174.76      204.74     65.84 o 
  15  12   9       23.00       26.85     50.71 o 
  -5  13   9        1.20       22.49     32.31 o 
  -4  13   9       89.10       69.93     36.94 o 
  -3  13   9       37.99       79.33     45.12 o 
  -2  13   9      192.48      233.37     64.61 o 
  -1  13   9       68.63       60.25     40.35 o 
   0  13   9      104.12      192.61     54.80 o 
   1  13   9       57.88       78.92     39.80 o 
   2  13   9      108.07      105.64     47.16 o 
   3  13   9       96.54       94.60     41.98 o 
   4  13   9      351.09      360.68     61.61 o 
   5  13   9      764.55      848.00     83.97 o 
   6  13   9      266.42      223.69     51.25 o 
   7  13   9       68.86       49.75     31.76 o 
   8  13   9       86.95       52.34     33.12 o 
   9  13   9       18.88       32.58     26.99 o 
  10  13   9        3.03       16.63     28.76 o 
  11  13   9       28.34       52.34     40.48 o 
  12  13   9        1.66      127.72     55.89 o 
  13  13   9       13.59        0.00     32.31 o 
  14  13   9       29.05       24.26     42.53 o 
  -4  14   9        7.40       35.85     30.94 o 
  -3  14   9       98.58      197.24     56.98 o 
  -2  14   9       43.08       33.40     41.44 o 
  -1  14   9       38.58       26.99     37.21 o 
   0  14   9      201.47      267.44     64.75 o 
   1  14   9        6.21       12.54     30.12 o 
   2  14   9       18.43       18.95     27.13 o 
   3  14   9      130.10       84.92     44.30 o 
   4  14   9       21.42       39.80     32.03 o 
   5  14   9       97.43       84.10     31.35 o 
   6  14   9       87.09       83.56     34.76 o 
   7  14   9      103.66       80.56     36.53 o 
   8  14   9      152.22      168.07     49.48 o 
   9  14   9        5.06        0.00     27.67 o 
  10  14   9      982.14     1065.01    131.68 o 
  11  14   9        4.88        3.41     26.31 o 
  12  14   9      173.27      185.79     63.11 o 
  13  14   9       61.10       54.25     43.48 o 
  14  14   9       67.24      128.54     56.16 o 
  -3  15   9      144.41      108.50     46.07 o 
  -2  15   9       31.53       58.34     38.44 o 
  -1  15   9      182.70      274.94     74.56 o 
   0  15   9       69.85       63.11     43.07 o 
   1  15   9       88.29       81.51     40.08 o 
   2  15   9      144.69      173.80     54.25 o 
   3  15   9        0.88        0.00     31.08 o 
   4  15   9       66.70       54.66     34.76 o 
   6  15   9        4.87       29.85     28.35 o 
   7  15   9       17.14       44.85     33.67 o 
   8  15   9        0.22        3.68     29.03 o 
   9  15   9       68.47       72.52     38.71 o 
  10  15   9       43.26      186.20     56.30 o 
  11  15   9       59.01      123.09     47.71 o 
  12  15   9        7.49       14.04     29.72 o 
  13  15   9       24.18       37.76     36.67 o 
  -2  16   9       10.34       46.76     38.44 o 
  -1  16   9       24.85      121.86     51.66 o 
   0  16   9        0.00        0.00     31.76 o 
   1  16   9        5.34       36.40     37.21 o 
   2  16   9        1.19       52.34     39.12 o 
   3  16   9        3.60        6.00     34.21 o 
   4  16   9      180.12      169.44     56.57 o 
   5  16   9       26.28       39.53     35.17 o 
   6  16   9        0.07       20.99     27.81 o 
   7  16   9       26.38        9.00     30.94 o 
   8  16   9       27.01       73.61     38.44 o 
   9  16   9       65.95      166.98     56.16 o 
  10  16   9      168.46      243.59     64.07 o 
  11  16   9       35.21       41.85     41.98 o 
  12  16   9      280.33      236.77     66.66 o 
  13  16   9        9.06       38.30     28.35 o 
   0  17   9        8.10        2.86     35.30 o 
   1  17   9       59.19       84.10     43.48 o 
   2  17   9       96.58       90.92     45.80 o 
   3  17   9       31.01       32.58     35.85 o 
   4  17   9       51.61       91.60     50.98 o 
   5  17   9       67.64       87.24     44.03 o 
   6  17   9       67.33      118.18     45.53 o 
   7  17   9        0.94       34.90     31.90 o 
   8  17   9        5.08       14.99     35.17 o 
   9  17   9        2.21        0.00     30.53 o 
  10  17   9       74.17      145.17     51.39 o 
  11  17   9       30.65       68.16     39.26 o 
   2  18   9        7.17        2.86     34.76 o 
   3  18   9       71.80       81.38     45.66 o 
   4  18   9        5.76       38.99     39.39 o 
   5  18   9       23.06       18.54     36.67 o 
   6  18   9        0.03       32.85     36.40 o 
   9  18   9       79.48      115.87     51.80 o 
  10  18   9       98.78       66.93     40.89 o 
  -5 -11  10       65.03       34.24     33.40 o 
  -4 -11  10       78.79      111.11     39.69 o 
  -3 -11  10        1.75        0.00     24.54 o 
  -2 -11  10       37.46       59.12     29.72 o 
  -1 -11  10      177.03      148.68     42.18 o 
   0 -11  10       11.60        0.80     16.72 o 
   1 -11  10       74.11      119.77     26.87 o 
   2 -11  10        4.25        0.00     19.86 o 
   3 -11  10       24.90        0.00     45.73 o 
  -6 -10  10       72.13       44.37     34.69 o 
  -5 -10  10      130.71      149.75     42.08 o 
  -4 -10  10        0.27        0.00     22.92 o 
  -3 -10  10       24.70       12.04     27.26 o 
  -2 -10  10       88.81       74.45     30.26 o 
  -1 -10  10      276.01      264.52     43.33 o 
   0 -10  10       28.18        0.00     20.86 o 
   1 -10  10      111.79      158.42     38.54 o 
   2 -10  10        5.40       10.85     22.25 o 
   3 -10  10      150.05      227.86     50.57 o 
   4 -10  10       82.91       98.65     33.13 o 
   5 -10  10       47.34       63.20     42.26 o 
  -7  -9  10       20.16       21.23     24.81 o 
  -6  -9  10       18.57        6.86     26.19 o 
  -5  -9  10       56.80       80.76     31.77 o 
  -4  -9  10       13.03       60.12     28.07 o 
  -3  -9  10       10.73        0.00     38.64 o 
  -2  -9  10       10.04        0.00     31.62 o 
  -1  -9  10       15.50       32.90     19.51 o 
   0  -9  10        0.21       17.73     18.03 o 
   1  -9  10       74.18       62.25     34.97 o 
   2  -9  10       69.63      133.76     27.41 o 
   3  -9  10      337.58      408.04     45.73 o 
   4  -9  10       17.83       28.57     25.44 o 
   5  -9  10      373.46      343.66     55.57 o 
   6  -9  10       60.44      105.81     33.73 o 
   7  -9  10       29.87       58.97     29.05 o 
  -8  -8  10        7.74       70.53     32.24 o 
  -7  -8  10       88.27      138.39     35.34 o 
  -6  -8  10      218.36      250.02     47.38 o 
  -5  -8  10      320.65      329.96     54.55 o 
  -4  -8  10       24.63       59.60     27.55 o 
  -3  -8  10       13.76       34.41     38.78 o 
  -2  -8  10      274.41      280.35     47.67 o 
  -1  -8  10      457.13      465.62     48.17 o 
   0  -8  10       76.70      103.50     25.11 o 
   1  -8  10      114.84      104.67     24.29 o 
   2  -8  10       49.13       53.85     18.96 o 
   3  -8  10       31.33       68.77     20.06 o 
   4  -8  10      164.66      145.42     35.87 o 
   5  -8  10       41.94       96.82     30.78 o 
   6  -8  10       31.11       77.56     29.08 o 
   7  -8  10        4.79       38.44     25.06 o 
   8  -8  10      116.76      183.48     43.31 o 
  -9  -7  10        1.70       37.54     26.59 o 
  -8  -7  10       24.93       36.15     32.37 o 
  -7  -7  10        3.45        8.81     23.22 o 
  -6  -7  10      205.64      163.23     40.00 o 
  -5  -7  10        3.89        0.00     20.97 o 
  -4  -7  10       18.17        0.00     21.27 o 
  -3  -7  10       11.30        0.00     19.12 o 
  -2  -7  10        2.27       18.62     20.19 o 
  -1  -7  10      390.94      345.00     49.10 o 
   0  -7  10        8.44       10.73     21.86 o 
   1  -7  10       16.49       29.09     16.40 o 
   2  -7  10       19.43       19.36     15.86 o 
   3  -7  10      145.49      222.82     31.52 o 
   4  -7  10       20.26       43.17     17.27 o 
   5  -7  10       37.30       46.21     26.39 o 
   6  -7  10       45.67       51.52     50.30 o 
   7  -7  10      405.58      484.19     62.26 o 
   8  -7  10       90.61       84.17     60.86 o 
   9  -7  10       94.96      200.61     41.89 o 
  -9  -6  10      250.70      285.60     55.63 o 
  -8  -6  10       55.20       74.17     29.57 o 
  -7  -6  10        1.26        0.00     23.34 o 
  -6  -6  10        9.97        9.93     28.08 o 
  -5  -6  10       15.23       16.66     28.28 o 
  -4  -6  10       50.27       65.01     46.69 o 
  -3  -6  10        7.02       41.01     22.72 o 
  -2  -6  10      201.55      199.79     39.20 o 
  -1  -6  10      122.44      135.75     30.82 o 
   0  -6  10      200.00      243.09     32.54 o 
   1  -6  10      656.58      645.60     51.18 o 
   2  -6  10      108.27      116.82     27.53 o 
   3  -6  10       61.10       46.64     24.61 o 
   4  -6  10     1317.03     1166.79     60.47 o 
   5  -6  10      525.02      551.93     49.49 o 
   6  -6  10        5.53        0.00     37.49 o 
   7  -6  10       60.12       26.89     38.30 o 
   8  -6  10       12.21       25.71     25.44 o 
   9  -6  10       12.64       37.13     28.65 o 
  10  -6  10       42.46       42.81     30.19 o 
 -10  -5  10        0.03       18.87     25.02 o 
  -9  -5  10        0.26        0.71     22.53 o 
  -8  -5  10      117.36      141.25     39.70 o 
  -7  -5  10       86.09       77.80     30.65 o 
  -6  -5  10      264.32      197.44     39.15 o 
  -5  -5  10       13.21       66.07     24.88 o 
  -4  -5  10        0.37       10.37     17.88 o 
  -3  -5  10       42.89        3.59     43.69 o 
  -2  -5  10        4.71       19.13     15.81 o 
  -1  -5  10      615.54      527.12     85.88 o 
   0  -5  10      750.39      703.36     62.56 o 
   1  -5  10      837.44      692.41     51.11 o 
   2  -5  10      310.97      305.03     35.55 o 
   3  -5  10      859.26      914.82     55.53 o 
   4  -5  10       32.21       21.50     20.46 o 
   5  -5  10       97.77      116.66     23.42 o 
   6  -5  10       15.31       32.62     15.00 o 
   7  -5  10      126.31       99.06     28.94 o 
   8  -5  10       81.31       89.60     33.28 o 
   9  -5  10      531.21      581.70     71.53 o 
  10  -5  10        0.00        0.00     21.87 o 
  11  -5  10       61.06      107.97     33.39 o 
 -10  -4  10        0.97       28.38     52.34 o 
  -9  -4  10       35.77       11.84     26.14 o 
  -8  -4  10        3.88       26.49     23.36 o 
  -7  -4  10      142.43      201.47     45.80 o 
  -6  -4  10       34.87       33.33     21.45 o 
  -5  -4  10      698.67      745.63    105.37 o 
  -4  -4  10      889.69      443.29     71.02 o 
  -3  -4  10       64.08       42.68     19.68 o 
  -2  -4  10       94.11       53.47     21.25 o 
  -1  -4  10       10.63        1.49     13.23 o 
   0  -4  10      903.95      838.97     59.99 o 
   1  -4  10      143.82      162.86     30.91 o 
   2  -4  10      178.23      212.03     29.90 o 
   3  -4  10      382.28      435.47     39.74 o 
   4  -4  10       26.99       20.28     12.79 o 
   5  -4  10       11.45       12.05     23.67 o 
   6  -4  10      197.32      229.92     30.93 o 
   7  -4  10       80.72       53.48     22.96 o 
   8  -4  10      272.90      319.26     47.49 o 
   9  -4  10      517.46      626.51     67.75 o 
  10  -4  10      141.19       47.33     56.16 o 
  11  -4  10       13.26        0.00     31.35 o 
  12  -4  10        3.67       54.66     37.89 o 
 -10  -3  10        6.17       27.77     36.46 o 
  -9  -3  10       28.73       27.51     24.75 o 
  -8  -3  10      192.92      290.80     71.84 o 
  -7  -3  10      317.79      350.70     50.65 o 
  -6  -3  10       31.73        0.00     15.31 o 
  -5  -3  10      237.35      133.82     31.56 o 
  -4  -3  10        0.08        0.00     14.71 o 
  -3  -3  10      300.08      288.28     41.20 o 
  -2  -3  10      797.62      804.63     59.08 o 
  -1  -3  10        0.14        0.00     11.05 o 
   0  -3  10     2126.78     2089.65     92.06 o 
   1  -3  10      178.93      206.17     32.46 o 
   2  -3  10       48.56       90.65     23.40 o 
   3  -3  10     1050.15     1075.17     57.05 o 
   4  -3  10      213.42      224.07     35.61 o 
   5  -3  10       89.64       81.72     18.35 o 
   6  -3  10      471.92      470.06     42.63 o 
   7  -3  10     1601.70     1512.45     77.96 o 
   8  -3  10     1480.56     1456.84     67.63 o 
   9  -3  10        5.85        0.00     16.94 o 
  10  -3  10      272.36      234.34     70.34 o 
  11  -3  10       22.90       16.36     35.30 o 
  12  -3  10        8.30       10.36     32.85 o 
 -10  -2  10       27.73       42.67     37.62 o 
  -9  -2  10       52.89       55.91     43.69 o 
  -8  -2  10        5.13       29.46     36.26 o 
  -7  -2  10      297.50      413.43     78.11 o 
  -6  -2  10        0.04        2.07     16.74 o 
  -5  -2  10      654.46      585.34     58.14 o 
  -4  -2  10        3.38       47.01     17.62 o 
  -3  -2  10      542.57      543.83     52.07 o 
  -2  -2  10       91.02      134.43     26.86 o 
  -1  -2  10     3192.92     3064.33    116.52 o 
   0  -2  10     1479.40     1387.05     69.95 o 
   1  -2  10     1272.20     1242.93    144.42 o 
   2  -2  10      188.82      233.15     31.60 o 
   3  -2  10        0.29        2.23     10.87 o 
   4  -2  10      266.81      286.32     40.63 o 
   5  -2  10        2.91       12.95     11.98 o 
   6  -2  10      474.50      406.91     46.64 o 
   7  -2  10        7.02       19.23     12.67 o 
   8  -2  10      430.16      449.52     47.54 o 
   9  -2  10       16.97       25.92     16.35 o 
  10  -2  10       13.40       13.89     18.94 o 
  11  -2  10        3.72       11.04     32.31 o 
  12  -2  10       39.32       43.76     39.12 o 
  13  -2  10      175.63      205.56     63.66 o 
 -10  -1  10       29.02        9.13     33.53 o 
  -9  -1  10      109.63      158.53     54.52 o 
  -8  -1  10      175.61      154.10    100.12 o 
  -7  -1  10        7.34       13.15     17.45 o 
  -6  -1  10       16.65       24.96     18.96 o 
  -5  -1  10       45.58       27.45     18.50 o 
  -4  -1  10      446.25      461.28     38.11 o 
  -3  -1  10      646.41      553.84     36.30 o 
  -2  -1  10        0.31       15.75      8.87 o 
  -1  -1  10      147.67      179.58     21.09 o 
   0  -1  10      150.53      165.55     19.09 o 
   1  -1  10      137.29      174.82     20.06 o 
   2  -1  10       66.96      120.91     41.10 o 
   3  -1  10       95.75      153.08     26.14 o 
   4  -1  10      568.07      522.63     41.41 o 
   5  -1  10       26.21       44.81     16.61 o 
   6  -1  10       36.95       20.63     12.64 o 
   7  -1  10     2161.76     2224.93     96.07 o 
   8  -1  10      486.53      503.66     53.00 o 
   9  -1  10      439.38      426.92     41.67 o 
  10  -1  10       77.83      103.69     21.82 o 
  11  -1  10      606.10      665.48     99.10 o 
  12  -1  10      374.02      434.15     82.47 o 
  13  -1  10       17.49       42.39     38.71 o 
 -10   0  10       25.09       44.37     48.25 o 
  -9   0  10        0.22       12.86     22.05 o 
  -8   0  10        3.63        0.65     15.96 o 
  -7   0  10      114.52      122.80     24.78 o 
  -6   0  10      137.28      132.63     24.52 o 
  -5   0  10       23.00       54.59     16.20 o 
  -4   0  10      117.06      138.28     22.25 o 
  -3   0  10      875.42      904.83     43.80 o 
  -2   0  10       84.83       97.15     16.52 o 
  -1   0  10     3053.32     2924.09     84.25 o 
   0   0  10       54.07       65.61     12.31 o 
   1   0  10      649.38      681.73     34.09 o 
   2   0  10      359.07      329.56     32.55 o 
   3   0  10     1058.83      959.16     50.30 o 
   4   0  10      845.54      814.10     45.99 o 
   5   0  10        5.98       23.48     11.99 o 
   6   0  10       69.28       88.40     20.18 o 
   7   0  10      331.28      367.71     41.85 o 
   8   0  10      143.87      115.08     25.54 o 
   9   0  10      395.47      398.46     40.38 o 
  10   0  10       40.07       41.93     17.12 o 
  11   0  10        4.37       45.64     27.94 o 
  12   0  10       98.52      175.43     53.57 o 
  13   0  10      272.72      400.48     80.83 o 
  14   0  10       22.91       52.21     42.39 o 
 -10   1  10       84.50      119.96     34.84 o 
  -9   1  10       49.04        0.00     19.36 o 
  -8   1  10      247.07      201.51     38.25 o 
  -7   1  10      544.80      606.13     50.22 o 
  -6   1  10       70.46       50.49     17.47 o 
  -5   1  10      301.53      313.18     42.78 o 
  -4   1  10       71.66       67.25     14.96 o 
  -3   1  10        0.97        7.27      8.50 o 
  -2   1  10        9.18       35.48     10.03 o 
  -1   1  10       47.16       64.08     12.48 o 
   0   1  10      102.93      102.84     14.93 o 
   1   1  10      771.23      880.31     41.13 o 
   2   1  10       29.31       17.21     10.29 o 
   3   1  10      322.29      350.45     68.16 o 
   4   1  10      291.24      324.20     31.57 o 
   5   1  10       33.83       46.82     14.38 o 
   6   1  10      303.12      341.20     70.81 o 
   7   1  10      243.27      267.33     34.68 o 
   8   1  10      602.13      559.90     50.42 o 
   9   1  10      317.50      340.51     59.02 o 
  10   1  10       13.40       17.53     17.15 o 
  11   1  10      220.47      273.32     50.57 o 
  12   1  10      535.66      715.23    101.42 o 
  13   1  10       52.18        9.41     34.35 o 
  14   1  10       59.12      116.27     50.71 o 
 -10   2  10        8.42       25.78     34.01 o 
  -9   2  10      114.01       12.20     58.34 o 
  -8   2  10      164.16      183.41     37.46 o 
  -7   2  10        8.14        0.00     41.64 o 
  -6   2  10      431.03      461.56     57.93 o 
  -5   2  10       78.41      106.48     19.28 o 
  -4   2  10       40.19       44.38     14.39 o 
  -3   2  10      286.49      272.60     32.16 o 
  -2   2  10       99.04      139.40     19.45 o 
  -1   2  10        0.27        9.65      7.49 o 
   0   2  10     1350.00     1317.74     47.58 o 
   1   2  10      897.86      817.00     43.33 o 
   2   2  10       11.81        1.40      6.46 o 
   3   2  10     1128.09     1105.21     55.27 o 
   4   2  10      134.90      158.96     20.04 o 
   5   2  10      688.18      707.72     45.12 o 
   6   2  10        0.11       11.76      9.86 o 
   7   2  10      333.91      371.71     47.78 o 
   8   2  10       87.52       97.77     22.82 o 
   9   2  10       58.25       95.16     35.51 o 
  10   2  10       63.52       45.13     21.33 o 
  11   2  10      306.64      315.32     44.48 o 
  12   2  10       13.75       15.51     19.74 o 
  13   2  10       88.00      114.77     43.76 o 
  14   2  10       10.75       38.03     32.99 o 
  15   2  10       78.22       81.92     43.35 o 
 -10   3  10       19.22        4.76     23.65 o 
  -9   3  10       14.38       15.57     36.26 o 
  -8   3  10      449.20      448.16     56.91 o 
  -7   3  10      403.79      337.18     47.62 o 
  -6   3  10       81.46      111.56     25.80 o 
  -5   3  10        3.36       15.24     12.95 o 
  -4   3  10     1189.97     1029.38    112.12 o 
  -3   3  10     1921.70     1732.36     75.30 o 
  -2   3  10      493.46      462.99     33.53 o 
  -1   3  10      403.87      378.10     27.08 o 
   0   3  10       37.44       38.74      9.10 o 
   1   3  10        0.07        9.23      5.67 o 
   2   3  10     1565.21     1617.52     54.34 o 
   3   3  10      186.55      237.94     33.87 o 
   4   3  10     4480.21     4496.28    123.47 o 
   5   3  10       89.52      135.06     18.15 o 
   6   3  10      276.89      268.72     27.84 o 
   7   3  10     1944.88     1797.47     74.96 o 
   8   3  10      388.96      357.45     39.12 o 
   9   3  10      143.71      151.92     27.81 o 
  10   3  10      260.54      369.55     89.42 o 
  11   3  10        3.87       38.16     21.47 o 
  12   3  10       11.27       30.92     19.10 o 
  13   3  10      112.61      204.59     39.08 o 
  14   3  10       68.52       85.06     44.30 o 
 -10   4  10       19.38        3.45     21.83 o 
  -9   4  10      282.65      306.78     52.07 o 
  -8   4  10        0.83       23.01     22.64 o 
  -7   4  10      171.63      103.68     43.62 o 
  -6   4  10      245.04      231.63     38.56 o 
  -5   4  10       53.77       55.01     19.09 o 
  -4   4  10     2069.44     1853.58     97.06 o 
  -3   4  10       77.18      135.82     19.85 o 
  -2   4  10      894.62      859.40     40.52 o 
  -1   4  10      120.03      110.93     15.72 o 
   0   4  10      403.15      376.31     35.65 o 
   1   4  10        0.06        8.48     10.03 o 
   2   4  10       62.03       88.19     30.12 o 
   3   4  10     1769.85     1633.02    107.82 o 
   4   4  10      777.77      770.98     72.11 o 
   5   4  10     4236.73     3544.52    181.57 o 
   6   4  10      662.93      549.59     63.11 o 
   7   4  10      358.57      468.03    102.57 o 
   8   4  10     1512.65     1373.57    143.13 o 
   9   4  10     1471.03     1550.71    122.00 o 
  10   4  10       24.41       21.72     16.26 o 
  11   4  10      381.98      366.66     45.09 o 
  12   4  10       41.47       37.97     20.07 o 
  13   4  10       20.50       17.86     34.01 o 
  14   4  10        8.66        0.00     34.08 o 
  -9   5  10       14.89       44.58     25.62 o 
  -8   5  10       26.21       43.48     25.59 o 
  -7   5  10        3.56        0.00     17.63 o 
  -6   5  10       52.17       34.83     18.98 o 
  -5   5  10        0.32        5.38     13.30 o 
  -4   5  10       22.53       10.10     13.49 o 
  -3   5  10      402.76      462.78     35.79 o 
  -2   5  10       69.29       87.53     31.33 o 
  -1   5  10      224.67      209.77     23.55 o 
   0   5  10      250.49      223.60     39.19 o 
   1   5  10      935.28      889.23     53.14 o 
   2   5  10      225.27      241.68     43.35 o 
   3   5  10       11.49       37.08     19.36 o 
   4   5  10      649.13      585.60     70.34 o 
   5   5  10      190.01      156.76     39.12 o 
   6   5  10      260.21      237.32     49.07 o 
   7   5  10      175.28      174.62     44.57 o 
   8   5  10     1297.34     1057.78     96.65 o 
   9   5  10        0.10        4.61     26.24 o 
  10   5  10     1961.33     1858.12     89.72 o 
  11   5  10       31.36       55.61     21.23 o 
  12   5  10      422.59      376.22     77.70 o 
  13   5  10       60.70      110.00     48.39 o 
  14   5  10       17.84       30.26     36.80 o 
  15   5  10        5.36       21.40     36.94 o 
  -9   6  10        7.54       18.13     33.81 o 
  -8   6  10       21.32       11.93     21.21 o 
  -7   6  10      150.26      114.41     39.67 o 
  -6   6  10        0.01        0.00     27.40 o 
  -5   6  10      717.02      695.01     62.79 o 
  -4   6  10      312.02      354.41     42.08 o 
  -3   6  10      236.42      257.95     35.32 o 
  -2   6  10      151.04      133.93     42.67 o 
  -1   6  10      243.54      279.61     37.01 o 
   0   6  10      619.23      661.13     49.56 o 
   1   6  10       72.55       60.61     17.53 o 
   2   6  10      146.82      205.15     41.17 o 
   3   6  10     2262.34     2127.01    124.04 o 
   4   6  10      125.91      149.53     36.53 o 
   5   6  10        3.50        0.00     16.49 o 
   6   6  10        0.00       17.31     19.90 o 
   7   6  10      386.37      362.32     65.43 o 
   8   6  10       39.00       62.70     29.99 o 
   9   6  10     1060.58     1303.28    117.23 o 
  10   6  10     1273.61     1324.54    118.59 o 
  11   6  10        1.32       69.25     37.08 o 
  12   6  10      205.21      160.44     52.34 o 
  13   6  10       10.15       15.95     33.12 o 
  14   6  10        6.65        3.95     34.35 o 
  15   6  10       67.40      103.73     51.25 o 
  -9   7  10       51.01       39.67     44.98 o 
  -8   7  10       17.46        6.68     26.44 o 
  -7   7  10       34.71       31.90     30.53 o 
  -6   7  10       13.84       10.09     28.49 o 
  -5   7  10       68.52      146.40     51.66 o 
  -4   7  10       71.69       62.29     37.21 o 
  -3   7  10       26.98       45.66     32.71 o 
  -2   7  10      534.45      620.08     91.33 o 
  -1   7  10        0.23        5.19     12.05 o 
   0   7  10      286.97      238.90     33.99 o 
   1   7  10     1389.00     1329.67     69.45 o 
   2   7  10      336.48      357.27     53.30 o 
   3   7  10      119.77      155.26     35.99 o 
   4   7  10      472.39      504.90     67.34 o 
   5   7  10      131.36      201.20     44.98 o 
   6   7  10      779.84      701.73     87.10 o 
   7   7  10        2.05        4.36     19.08 o 
   8   7  10     3283.64     3241.09    190.16 o 
   9   7  10     1286.57     1243.17    113.28 o 
  10   7  10     4067.45     3911.47    228.32 o 
  11   7  10      347.64      345.82     74.56 o 
  12   7  10       29.69       15.68     33.40 o 
  13   7  10        4.90        0.00     28.08 o 
  14   7  10        8.96       24.54     34.76 o 
  15   7  10      189.83      126.91     56.16 o 
  -8   8  10       28.08       47.85     38.44 o 
  -7   8  10        0.01        0.00     30.67 o 
  -6   8  10       86.97       98.55     45.12 o 
  -5   8  10       15.17        8.45     26.99 o 
  -4   8  10        5.06       11.31     27.26 o 
  -3   8  10      111.48      128.81     46.76 o 
  -2   8  10      201.75      157.99     49.48 o 
  -1   8  10     1539.73     1532.28    124.45 o 
   0   8  10     1518.40     1576.57     76.49 o 
   1   8  10        6.63       19.34     13.27 o 
   2   8  10     1516.95     1377.57     92.96 o 
   3   8  10       26.30       45.12     22.63 o 
   4   8  10      653.63      672.84     76.33 o 
   5   8  10      100.28      163.98     39.94 o 
   6   8  10     1029.34     1094.72     97.05 o 
   7   8  10        1.09       37.62     27.67 o 
   8   8  10       43.50       80.02     34.35 o 
   9   8  10      661.20      584.78     91.60 o 
  10   8  10       52.78       46.62     29.58 o 
  11   8  10       12.91        0.00     29.03 o 
  12   8  10        9.95       80.15     41.58 o 
  13   8  10       39.26       26.58     35.30 o 
  14   8  10      124.18      161.26     59.02 o 
  15   8  10       22.32       19.36     44.44 o 
  -8   9  10        1.94       91.74     51.80 o 
  -7   9  10      149.29      173.12     56.84 o 
  -6   9  10      119.88      148.58     52.48 o 
  -5   9  10        0.98       16.77     31.49 o 
  -4   9  10       38.03       26.31     24.95 o 
  -3   9  10      118.97       94.87     43.76 o 
  -2   9  10      151.71      187.43     54.39 o 
  -1   9  10       65.52       46.62     34.76 o 
   0   9  10      253.29      256.11     36.48 o 
   1   9  10        2.28       17.26     14.82 o 
   2   9  10      114.82      120.03     23.88 o 
   3   9  10      129.25      184.02     41.44 o 
   4   9  10      236.36      233.91     49.89 o 
   5   9  10       50.07       74.97     31.49 o 
   6   9  10       88.26       99.92     33.94 o 
   7   9  10       68.03       89.01     34.90 o 
   8   9  10      118.15      177.61     49.62 o 
   9   9  10      373.86      416.71     78.92 o 
  10   9  10      193.81      218.92     60.66 o 
  11   9  10      470.29      461.42     86.01 o 
  12   9  10      159.85      249.86     62.84 o 
  13   9  10        6.27        0.00     34.49 o 
  14   9  10      461.56      432.79     90.65 o 
  15   9  10        2.13        0.00     36.40 o 
  -7  10  10       35.05       64.34     34.49 o 
  -6  10  10       44.13       80.02     47.85 o 
  -5  10  10      106.39       97.87     39.53 o 
  -4  10  10       83.13       79.47     39.12 o 
  -3  10  10      123.54      143.13     56.16 o 
  -2  10  10        0.02       14.99     26.72 o 
  -1  10  10      666.57      704.73    101.96 o 
   0  10  10       71.28       47.71     33.53 o 
   1  10  10      681.59      607.54     49.67 o 
   2  10  10     1237.82     1212.09     86.97 o 
   3  10  10      979.03      963.32     80.42 o 
   4  10  10      180.71      167.53     44.17 o 
   5  10  10       26.37       68.84     31.08 o 
   6  10  10      992.13      964.95     92.28 o 
   7  10  10        0.13        0.00     22.22 o 
   8  10  10       23.77        5.04     26.31 o 
   9  10  10     1998.25     1766.60    141.63 o 
  10  10  10     1554.03     1702.13    144.22 o 
  11  10  10        0.05       20.45     33.67 o 
  12  10  10      244.54      244.00     67.61 o 
  13  10  10       96.91       67.75     41.71 o 
  14  10  10        1.31        0.00     37.76 o 
  15  10  10        7.44       43.76     42.94 o 
  -6  11  10       72.68       58.07     43.62 o 
  -5  11  10       14.57       41.71     31.76 o 
  -4  11  10        9.12       49.34     36.12 o 
  -3  11  10        1.44        0.00     25.76 o 
  -2  11  10      108.62      103.05     44.30 o 
  -1  11  10       99.43      106.05     41.85 o 
   0  11  10       40.26       78.92     39.39 o 
   1  11  10      497.20      629.22     96.24 o 
   2  11  10        2.96       11.48     14.13 o 
   3  11  10      321.30      283.53     50.71 o 
   4  11  10      548.66      654.71     79.61 o 
   5  11  10      492.78      509.94     74.70 o 
   6  11  10       94.98      125.00     38.71 o 
   7  11  10      613.25      777.66     99.51 o 
   8  11  10      996.70     1049.47    117.77 o 
   9  11  10      172.95      196.83     56.98 o 
  10  11  10      177.40      180.07     56.84 o 
  11  11  10       47.50       58.07     34.76 o 
  12  11  10       67.37       63.79     37.76 o 
  13  11  10       51.40       27.94     36.26 o 
  14  11  10      130.36      257.49     67.75 o 
  15  11  10      180.90      325.24     84.92 o 
  -6  12  10       33.46       20.99     29.85 o 
  -5  12  10        0.15        0.00     25.35 o 
  -4  12  10      165.54      132.77     47.71 o 
  -3  12  10       31.60        0.00     28.63 o 
  -2  12  10        3.64       14.18     28.49 o 
  -1  12  10       76.97      141.90     48.12 o 
   0  12  10     1222.12     1306.82    125.82 o 
   1  12  10      118.18      204.33     57.11 o 
   2  12  10        5.31       33.67     26.58 o 
   3  12  10        8.27       32.71     18.65 o 
   4  12  10      195.67      200.24     45.12 o 
   5  12  10      266.79      299.75     58.48 o 
   6  12  10       13.01       30.26     26.85 o 
   7  12  10      356.49      426.93     76.20 o 
   8  12  10       62.20       53.57     30.40 o 
   9  12  10      439.15      397.89     76.88 o 
  10  12  10      522.55      515.12     91.87 o 
  11  12  10      166.66      192.47     64.34 o 
  12  12  10        9.16        0.00     26.17 o 
  13  12  10      175.16      104.01     48.12 o 
  14  12  10      510.44      651.03    119.68 o 
  15  12  10        1.68       26.58     48.53 o 
  -5  13  10       16.13       43.35     37.49 o 
  -4  13  10        0.64       26.04     31.49 o 
  -3  13  10       46.82       68.02     38.85 o 
  -2  13  10        0.31        0.00     30.53 o 
  -1  13  10       68.25      116.14     49.89 o 
   0  13  10        0.95        0.00     28.22 o 
   1  13  10       29.17       17.18     29.85 o 
   2  13  10       17.19       96.10     43.07 o 
   3  13  10      107.83      147.90     46.48 o 
   4  13  10      196.19      245.91     52.75 o 
   5  13  10      298.00      368.45     65.16 o 
   6  13  10        1.98       26.04     26.85 o 
   7  13  10        8.89       25.76     26.85 o 
   8  13  10      839.44      739.90    103.05 o 
   9  13  10       73.51      121.05     45.53 o 
  10  13  10      190.68      123.63     49.62 o 
  11  13  10       94.91      186.47     55.07 o 
  12  13  10       90.48       95.01     49.89 o 
  13  13  10       88.17      197.65     61.61 o 
  14  13  10        2.58        0.00     38.99 o 
  -4  14  10        0.08        0.00     22.63 o 
  -3  14  10        3.09       11.45     29.85 o 
  -2  14  10      115.71      115.32     50.44 o 
  -1  14  10       74.35       19.49     38.44 o 
   0  14  10      259.58      193.56     59.16 o 
   1  14  10        6.85        0.00     32.71 o 
   2  14  10      138.02      117.64     46.89 o 
   3  14  10        1.79        2.86     26.44 o 
   4  14  10      532.01      539.11     93.51 o 
   5  14  10      428.44      400.08     68.02 o 
   6  14  10       50.00       27.67     28.35 o 
   7  14  10       65.28       41.17     33.81 o 
   8  14  10       20.26       19.63     33.12 o 
   9  14  10        2.93       32.99     36.80 o 
  10  14  10      138.00      118.05     49.89 o 
  11  14  10        9.12        0.00     32.58 o 
  12  14  10        5.74        0.00     26.58 o 
  13  14  10      148.95      237.86     63.66 o 
  14  14  10       65.41      134.27     59.57 o 
  -3  15  10      119.60      174.75     52.75 o 
  -2  15  10       32.97       39.67     37.62 o 
  -1  15  10       51.52       40.21     41.98 o 
   0  15  10        1.01       12.95     34.90 o 
   1  15  10       34.50      104.01     47.16 o 
   2  15  10       57.99       44.17     40.48 o 
   3  15  10      136.51       94.60     43.89 o 
   4  15  10       44.50       42.80     37.21 o 
   6  15  10       78.64       58.07     35.17 o 
   7  15  10      184.37      157.17     48.66 o 
   8  15  10       57.29       52.75     36.53 o 
   9  15  10      212.38      422.98     82.74 o 
  10  15  10       43.14       56.71     37.49 o 
  11  15  10        8.60       54.39     40.21 o 
  12  15  10       41.07       17.58     34.62 o 
  13  15  10      120.79       48.66     38.44 o 
  -1  16  10        1.15       29.58     35.44 o 
   0  16  10        6.88       12.95     35.58 o 
   1  16  10       20.19        0.00     29.17 o 
   2  16  10       40.69       78.79     50.03 o 
   3  16  10       27.71      110.82     50.44 o 
   4  16  10      250.88      274.53     69.25 o 
   5  16  10       33.86       36.80     29.31 o 
   7  16  10       18.83       29.44     32.99 o 
   8  16  10       81.60      111.64     44.71 o 
   9  16  10        1.35        0.00     29.85 o 
  10  16  10       35.67       35.03     35.03 o 
  11  16  10      147.67      121.32     49.21 o 
  12  16  10        0.15       29.58     39.39 o 
   0  17  10       19.34       32.71     41.71 o 
   1  17  10       55.43       69.11     51.12 o 
   2  17  10        0.25       28.22     39.26 o 
   3  17  10        0.13       15.54     30.40 o 
   4  17  10        4.04        0.00     32.03 o 
   5  17  10      216.18      221.23     65.70 o 
   6  17  10       23.88       55.48     38.71 o 
   8  17  10        0.36       42.94     34.21 o 
   9  17  10        2.67        7.50     34.76 o 
  10  17  10       17.14        0.00     32.99 o 
  11  17  10        9.08        0.00     30.53 o 
   2  18  10       57.51      151.44     49.34 o 
   3  18  10        0.03        0.00     32.99 o 
   4  18  10        2.08       48.66     35.85 o 
   5  18  10        8.68       30.40     37.89 o 
   6  18  10       30.61       58.75     45.26 o 
   9  18  10        0.04       20.58     39.53 o 
  10  18  10      306.98      288.44     73.61 o 
  -1 -11  11       18.07        0.00     18.59 o 
   0 -11  11       11.83       29.20     29.81 o 
  -5 -10  11        0.00       46.13     34.89 o 
  -4 -10  11      169.96      217.18     52.25 o 
  -3 -10  11        5.30        1.77     24.65 o 
  -2 -10  11      256.90      274.87     49.73 o 
  -1 -10  11       15.19       15.39     18.88 o 
   0 -10  11       18.71       24.25     28.01 o 
   1 -10  11       63.34       56.42     23.46 o 
   2 -10  11        2.24       15.69     18.19 o 
   3 -10  11        4.87       37.22     21.25 o 
   4 -10  11        0.98       10.41     23.81 o 
  -6  -9  11       37.03       21.41     37.55 o 
  -5  -9  11       25.35       35.99     29.16 o 
  -4  -9  11        0.02        0.00     22.95 o 
  -3  -9  11       96.67       89.54     33.34 o 
  -2  -9  11        0.07       13.22     24.30 o 
  -1  -9  11       33.47       32.08     22.65 o 
   0  -9  11       63.49       67.59     23.05 o 
   1  -9  11        0.28       11.15     19.24 o 
   2  -9  11      271.27      134.98     59.66 o 
   3  -9  11       60.59       64.29     24.50 o 
   4  -9  11       36.66       26.38     27.12 o 
   5  -9  11       21.63       32.96     28.18 o 
   6  -9  11        3.37       76.89     29.69 o 
  -7  -8  11        9.24        0.00     24.39 o 
  -6  -8  11        2.68        0.00     36.87 o 
  -5  -8  11       21.87       24.81     28.56 o 
  -4  -8  11        0.01        0.00     21.05 o 
  -3  -8  11       21.53        0.00     20.12 o 
  -2  -8  11      188.52      271.09     46.70 o 
  -1  -8  11        8.15       14.39     20.65 o 
   0  -8  11      300.34      273.29     37.09 o 
   1  -8  11       81.87       80.77     36.54 o 
   2  -8  11       87.57      105.66     24.58 o 
   3  -8  11      139.24      115.77     27.21 o 
   4  -8  11      131.63      129.60     28.23 o 
   5  -8  11       94.46       89.95     29.17 o 
   6  -8  11        7.58        0.00     33.26 o 
   7  -8  11        4.17       32.48     46.35 o 
  -8  -7  11       69.64       40.98     51.05 o 
  -7  -7  11       10.16       13.80     23.95 o 
  -6  -7  11       60.91       77.72     31.22 o 
  -5  -7  11       42.13       62.84     29.01 o 
  -4  -7  11      118.27      152.79     36.12 o 
  -3  -7  11        5.42       19.72     23.32 o 
  -2  -7  11      265.51      261.98     44.91 o 
  -1  -7  11      418.34      447.92     86.29 o 
   0  -7  11      196.86      187.64     37.35 o 
   1  -7  11      333.96      347.46     41.74 o 
   2  -7  11      108.93       91.40     26.65 o 
   3  -7  11      168.75      162.76     27.77 o 
   4  -7  11        1.93       15.25     16.25 o 
   5  -7  11      274.19      263.33     45.53 o 
   6  -7  11       29.41       50.65     27.45 o 
   7  -7  11        0.76        0.00     22.94 o 
   8  -7  11        1.68       28.28     25.98 o 
  -8  -6  11       25.88       11.42     30.74 o 
  -7  -6  11        0.63        0.00     21.50 o 
  -6  -6  11        6.57       47.17     34.83 o 
  -5  -6  11       91.52       68.32     28.29 o 
  -4  -6  11       34.95       42.19     22.47 o 
  -3  -6  11        7.33        0.00     20.45 o 
  -2  -6  11       27.96       26.03     19.63 o 
  -1  -6  11      716.49      691.37    105.78 o 
   0  -6  11        0.00        0.00     15.32 o 
   1  -6  11      166.50      113.59     24.07 o 
   2  -6  11       80.66       68.71     20.17 o 
   3  -6  11      141.36       93.65     22.60 o 
   4  -6  11      571.91      611.69     65.17 o 
   5  -6  11      594.44      645.28     54.66 o 
   6  -6  11       81.00      122.30     41.30 o 
   7  -6  11        0.70       33.23     22.15 o 
   8  -6  11       31.58       56.81     29.25 o 
   9  -6  11       47.27       82.21     31.41 o 
  -9  -5  11       12.85        0.00     26.47 o 
  -8  -5  11        0.76       42.11     26.55 o 
  -7  -5  11      106.72      114.81     34.46 o 
  -6  -5  11        0.42       18.67     35.10 o 
  -5  -5  11       53.51       24.81     21.95 o 
  -4  -5  11       17.62       22.29     20.37 o 
  -3  -5  11      103.34      112.57     30.95 o 
  -2  -5  11       22.85        2.74     16.80 o 
  -1  -5  11      148.00       99.24     27.93 o 
   0  -5  11       41.86       55.42     21.30 o 
   1  -5  11      430.34      485.39     60.11 o 
   2  -5  11      152.14      153.78     27.16 o 
   3  -5  11      906.74      879.01     56.74 o 
   4  -5  11      500.93      505.93     47.43 o 
   5  -5  11       95.60       91.60     22.80 o 
   6  -5  11      431.04      353.71     40.35 o 
   7  -5  11        1.06        0.00     18.48 o 
   8  -5  11       68.44       66.46     41.64 o 
   9  -5  11        5.98       69.59     27.95 o 
  10  -5  11        0.01        0.00     22.07 o 
  -9  -4  11        5.03        0.00     21.25 o 
  -8  -4  11       13.79       44.53     27.78 o 
  -7  -4  11       71.62       57.79     26.93 o 
  -6  -4  11      524.05      556.02     99.64 o 
  -5  -4  11      803.32      810.92    114.91 o 
  -4  -4  11       29.39       51.92     22.99 o 
  -3  -4  11      204.03      220.30     38.49 o 
  -2  -4  11      941.76      958.40     96.92 o 
  -1  -4  11      183.12      205.04     77.97 o 
   0  -4  11      322.14      311.02     43.16 o 
   1  -4  11       28.83       17.65     15.88 o 
   2  -4  11      260.75      256.52     38.25 o 
   3  -4  11      133.28      104.38     21.28 o 
   4  -4  11       42.09       30.20     20.32 o 
   5  -4  11       17.87       30.17     15.34 o 
   6  -4  11       30.05       39.54     16.84 o 
   7  -4  11       59.65       78.78     22.48 o 
   8  -4  11      169.47      213.46     40.72 o 
   9  -4  11       29.64       41.31     25.47 o 
  10  -4  11        5.25        4.73     22.00 o 
  11  -4  11       13.06        0.00     33.40 o 
  -9  -3  11       79.06       77.47     29.67 o 
  -8  -3  11        1.13        0.00     19.71 o 
  -7  -3  11       34.29       39.14     26.10 o 
  -6  -3  11      477.92      391.70     88.40 o 
  -5  -3  11      183.36      199.17     61.14 o 
  -4  -3  11       60.27       56.99     20.61 o 
  -3  -3  11        0.91        0.00     16.30 o 
  -2  -3  11        5.72       19.34     27.06 o 
  -1  -3  11      207.01      233.49     60.39 o 
   0  -3  11       10.00        3.88     13.09 o 
   1  -3  11      941.04      904.51     61.24 o 
   2  -3  11     2129.66     1962.38    107.62 o 
   3  -3  11     1341.70     1289.38     70.72 o 
   4  -3  11      257.39      216.28     36.77 o 
   5  -3  11       49.48       36.40     14.97 o 
   6  -3  11       35.63       48.57     16.60 o 
   7  -3  11      362.03      440.24     61.99 o 
   8  -3  11      284.90      292.98     36.76 o 
   9  -3  11       11.75       14.96     32.10 o 
  10  -3  11       15.32       28.42     22.77 o 
  11  -3  11        5.14        0.95     35.71 o 
  12  -3  11        3.09       24.81     37.21 o 
 -10  -2  11        3.48        0.00     34.08 o 
  -9  -2  11       47.33       84.45     34.20 o 
  -8  -2  11      115.85      109.51    114.71 o 
  -7  -2  11        1.02        0.00     21.61 o 
  -6  -2  11      199.30      214.59     39.08 o 
  -5  -2  11        0.02        9.24     20.58 o 
  -4  -2  11       32.31       18.59     22.08 o 
  -3  -2  11       42.67       82.48     53.78 o 
  -2  -2  11       99.20      104.66     25.34 o 
  -1  -2  11     2193.49     2278.07     99.74 o 
   0  -2  11     1224.86     1217.05     67.23 o 
   1  -2  11        2.05        5.08     12.15 o 
   2  -2  11      353.97      363.35     51.87 o 
   3  -2  11     1008.39      956.91     60.27 o 
   4  -2  11     1616.09     1420.53     72.53 o 
   5  -2  11     1138.95     1053.50     70.13 o 
   6  -2  11        0.51       14.46     13.52 o 
   7  -2  11      114.58       72.02     18.39 o 
   8  -2  11       15.30       25.53     20.91 o 
   9  -2  11       62.39       34.23     18.46 o 
  10  -2  11        0.00       20.49     23.72 o 
  11  -2  11        3.75        0.00     31.22 o 
  12  -2  11        0.77       39.94     40.21 o 
 -10  -1  11        0.14       54.66     38.30 o 
  -9  -1  11       28.40        0.00     25.76 o 
  -8  -1  11        3.24        1.47     20.94 o 
  -7  -1  11        9.04       17.59     28.76 o 
  -6  -1  11      244.83      260.47     57.46 o 
  -5  -1  11       93.37      110.39     28.22 o 
  -4  -1  11       45.18       31.56     18.58 o 
  -3  -1  11        0.28        7.30     18.40 o 
  -2  -1  11      343.79      393.55     44.46 o 
  -1  -1  11       20.24       42.87     21.88 o 
   0  -1  11      222.85      263.39     51.53 o 
   1  -1  11        1.01        3.00     17.04 o 
   2  -1  11      606.98      579.34     43.86 o 
   3  -1  11      451.56      430.88     42.46 o 
   4  -1  11      278.96      276.17     50.91 o 
   5  -1  11       39.09       43.99     36.40 o 
   6  -1  11      931.26      892.28     59.78 o 
   7  -1  11     1184.57     1219.30     69.67 o 
   8  -1  11      343.72      344.67     55.09 o 
   9  -1  11      356.32      376.64     46.01 o 
  10  -1  11       47.43       55.74     18.39 o 
  11  -1  11      142.83      176.80     50.98 o 
  12  -1  11        2.34       22.08     35.58 o 
  13  -1  11      128.31      143.26     51.25 o 
 -10   0  11        1.68       10.09     36.94 o 
  -9   0  11       20.24       39.80     30.94 o 
  -8   0  11        1.02        0.00     23.17 o 
  -7   0  11      124.66      163.46     65.23 o 
  -6   0  11      109.40       74.37     23.44 o 
  -5   0  11      402.89      378.18     38.16 o 
  -4   0  11      444.15      551.23     42.97 o 
  -3   0  11      246.56      248.49     28.10 o 
  -2   0  11       17.82       34.63     11.84 o 
  -1   0  11     1524.58     1577.27     95.36 o 
   0   0  11       89.06      113.21     17.05 o 
   1   0  11      495.44      566.73     32.20 o 
   2   0  11       82.44       90.70     19.38 o 
   3   0  11      295.86      283.87     41.92 o 
   4   0  11        0.03        0.58     10.81 o 
   5   0  11       85.97       81.70     33.81 o 
   6   0  11      211.21      218.52     32.00 o 
   7   0  11     1400.04     1437.87     74.56 o 
   8   0  11        0.06       31.45     17.23 o 
   9   0  11     1395.30     1452.54    109.19 o 
  10   0  11      200.99      251.07     40.96 o 
  11   0  11        9.20        0.00     35.03 o 
  12   0  11       69.25       73.20     41.03 o 
  13   0  11      140.98      302.34     71.15 o 
 -10   1  11        6.12        0.00     21.24 o 
  -9   1  11       94.25      107.25     32.98 o 
  -8   1  11       27.63        9.43     23.31 o 
  -7   1  11      299.45      324.31     48.21 o 
  -6   1  11        0.03        0.00     13.59 o 
  -5   1  11      257.26      257.62     41.09 o 
  -4   1  11        9.17       22.34     11.93 o 
  -3   1  11      533.99      607.95     42.12 o 
  -2   1  11      770.42      717.19     39.37 o 
  -1   1  11       87.93       96.63     16.08 o 
   0   1  11      408.83      398.73     30.65 o 
   1   1  11       99.51      118.92     16.86 o 
   2   1  11       13.78        9.61     11.45 o 
   3   1  11      404.33      421.32     33.81 o 
   4   1  11      610.29      604.92     40.07 o 
   5   1  11        6.57        9.49     11.99 o 
   6   1  11        1.39       21.23     13.19 o 
   7   1  11     1228.61     1164.20     63.75 o 
   8   1  11     2656.89     2442.25    102.24 o 
   9   1  11       85.72       99.75     24.18 o 
  10   1  11      291.36      199.24     97.19 o 
  11   1  11        0.43       15.91     19.77 o 
  12   1  11        5.64        0.00     20.77 o 
  -9   2  11        4.53        0.00     26.65 o 
  -8   2  11       40.92       31.21     24.60 o 
  -7   2  11       72.88       65.11     23.71 o 
  -6   2  11       17.24       14.62     14.88 o 
  -5   2  11      637.45      695.76     49.83 o 
  -4   2  11        1.19        4.10     12.05 o 
  -3   2  11      716.92      699.82     42.51 o 
  -2   2  11        8.98        0.00      9.25 o 
  -1   2  11     2413.78     2084.47    121.84 o 
   0   2  11     1376.15     1278.67     68.50 o 
   1   2  11      299.08      381.92     56.98 o 
   2   2  11        3.00        7.50     15.81 o 
   3   2  11      128.78      129.77     38.85 o 
   4   2  11       12.82       26.04     18.67 o 
   5   2  11       18.29        9.81     14.86 o 
   6   2  11      604.36      529.44     76.61 o 
   7   2  11       14.35       15.95     21.40 o 
   8   2  11     1044.21     1129.48    101.96 o 
   9   2  11       88.82       64.59     44.78 o 
  10   2  11        9.95       27.13     25.22 o 
  11   2  11      127.17       41.58     28.22 o 
  12   2  11       24.81       19.77     35.03 o 
  -9   3  11      135.17      185.11     55.75 o 
  -8   3  11      143.65      156.62     57.39 o
[truncated: 149,802 more chars]
